# Supplementary material for: Identification of genetic variants associated with diabetic kidney disease in multiple Korean cohorts via a genome-wide association study mega-analysis
Source: BMC Med. 2023 Jan 11;21:16. doi: 10.1186/s12916-022-02723-4 (PMC9832630; doi:10.1186/s12916-022-02723-4)
Supplement: Supplementary file 1 — Additional file 1: Table S1. Results of the GWAS mega-analysis using multinomial logistic regression (P < 0.00001). Table S2. Results from multinomial logistic regression with participant category as the outcome and adjusting for known T1D-associated HLA markers (rs9275490 and rs9271346) [42]. Table S3. Results of the logistic regression for the top two SNPs (rs3128852 and rs117744700) after adjusting for the effects of DM and CKD. Table S4. Results of fine-mapping analysis using top 3 SNPs. Table S5. Results of eQTL analysis using top 3 SNPs from GTEx. Table S6. Results of DEG analysis. Table S7. TWAS results for DKD. [file 12916_2022_2723_MOESM1_ESM.xlsx]

## Sheet: Supplementary Table S1
Supplementary Table S1. Results of the GWAS mega-analysis using multinomial logistic regression (p<0.00001)
chromosome	position	reference allele	alternative allele	MAF	beta_DM	beta_CKD	beta_DKD	se_DM	se_CKD	se_DKD	pvalue_DM	pvalue_CKD	pvalue_DKD	LRT_pvalue
1	24416133	T	C	0.142871	0.0839962	0.0546779	0.236965	0.0288635	0.0306725	0.0498881	0.00361298	0.0746452	2.03488e-06	4.39285e-06
1	237419785	T	C	0.223386	0.0165389	0.0883523	-0.128981	0.0242573	0.0263198	0.0383749	0.495358	0.000788298	0.000776347	3.47174e-06
1	243804939	C	T	0.270877	-0.0534661	-0.116667	0.0206366	0.022703	0.0240422	0.0375313	0.0185214	1.21858e-06	0.582421	6.00844e-06
1	243814548	G	A	0.270046	-0.0564959	-0.115407	0.0208438	0.0227166	0.0240703	0.0375737	0.0128831	1.63024e-06	0.579069	6.63764e-06
1	243815373	T	C	0.270362	-0.0558045	-0.114132	0.0203638	0.0227009	0.0240556	0.0375399	0.0139613	2.08989e-06	0.587503	8.79767e-06
1	243822600	T	C	0.264924	-0.0539936	-0.11518	0.0212885	0.0228434	0.0241905	0.0377847	0.0180964	1.92277e-06	0.573153	8.84583e-06
1	243824069	G	A	0.266155	-0.0535545	-0.116956	0.0184529	0.0228149	0.024154	0.0377099	0.0189076	1.28484e-06	0.624602	7.0468e-06
1	243834360	A	G	0.249376	-0.0612478	-0.113176	0.0278666	0.0232616	0.0246505	0.0386123	0.00846334	4.40688e-06	0.470477	9.88357e-06
1	243834477	G	T	0.271459	-0.0551206	-0.11659	0.0128189	0.0226804	0.0240244	0.0374415	0.0150856	1.21608e-06	0.732071	7.65275e-06
1	243835186	G	A	0.265589	-0.0572689	-0.119649	0.0136899	0.0228221	0.0241642	0.0377062	0.0120951	7.36357e-07	0.716555	4.3011e-06
1	243837150	T	C	0.264907	-0.0548607	-0.114977	0.0223528	0.022843	0.0241939	0.0377974	0.0163216	2.01109e-06	0.554262	8.40133e-06
1	243844576	T	C	0.265173	-0.0568279	-0.118952	0.0276905	0.0228274	0.0241704	0.0378266	0.0127938	8.59376e-07	0.464145	2.6852e-06
1	243846167	A	C	0.265822	-0.0536471	-0.120181	0.0224344	0.0228102	0.0241371	0.037737	0.0186785	6.38773e-07	0.552182	3.0901e-06
1	243851947	C	G	0.272274	-0.0509844	-0.115685	0.0291144	0.0226648	0.0239984	0.0375182	0.0244808	1.43173e-06	0.437744	5.20133e-06
1	243852079	C	T	0.272324	-0.0519831	-0.115682	0.0291136	0.0226612	0.023998	0.0375176	0.0217949	1.43224e-06	0.43775	4.96185e-06
1	243856420	C	T	0.272307	-0.0516474	-0.115676	0.0291123	0.0226618	0.0239975	0.0375168	0.0226639	1.43304e-06	0.437761	5.04539e-06
1	243857994	T	C	0.270594	-0.0563892	-0.116222	0.0275994	0.0226932	0.0240427	0.0375871	0.0129606	1.33831e-06	0.46278	4.023e-06
1	243859909	T	G	0.270561	-0.0557253	-0.116231	0.0276014	0.0226962	0.0240436	0.0375885	0.014078	1.33707e-06	0.462763	4.17401e-06
1	243862702	A	C	0.273205	-0.0502146	-0.115536	0.0263936	0.0226225	0.0239517	0.0374225	0.0264406	1.40914e-06	0.480631	6.02635e-06
1	243866855	A	G	0.270495	-0.0559147	-0.115636	0.0286572	0.0226983	0.0240485	0.0376013	0.0137632	1.52111e-06	0.445981	4.40784e-06
1	243885848	A	G	0.271409	-0.0522982	-0.114354	0.0256366	0.0226766	0.0240185	0.0375201	0.0210963	1.92566e-06	0.494432	7.64409e-06
1	243886673	C	T	0.271841	-0.0545522	-0.114951	0.0246385	0.0226679	0.0240155	0.0375087	0.0161025	1.6968e-06	0.511262	6.35449e-06
1	243894953	T	C	0.271392	-0.0537313	-0.117453	0.0257897	0.0226812	0.0240178	0.0375367	0.0178374	1.00709e-06	0.492049	3.8961e-06
1	243900640	A	G	0.271392	-0.0553715	-0.116903	0.0254035	0.0226662	0.0240088	0.0375187	0.0145693	1.12063e-06	0.498349	4.01171e-06
1	243914611	A	C	0.271941	-0.0529372	-0.116715	0.0304256	0.0226583	0.0239937	0.0375303	0.0194741	1.14797e-06	0.417541	3.60675e-06
1	243918083	T	C	0.271925	-0.053448	-0.116495	0.0302441	0.022657	0.0239948	0.0375296	0.0183241	1.20385e-06	0.420317	3.70726e-06
1	243918313	C	G	0.271692	-0.0521443	-0.115974	0.0307379	0.0226595	0.0239943	0.0375315	0.0213797	1.34227e-06	0.412793	4.26721e-06
1	243936136	G	A	0.272956	-0.0506132	-0.112137	0.0350031	0.0226363	0.0239795	0.0375138	0.0253564	2.91972e-06	0.350782	7.50209e-06
1	243937445	C	G	0.271908	-0.0527601	-0.114565	0.028152	0.0226586	0.0240006	0.0375118	0.0198865	1.81113e-06	0.452962	6.22457e-06
1	243940076	T	C	0.271908	-0.0527601	-0.114565	0.028152	0.0226586	0.0240006	0.0375118	0.0198865	1.81113e-06	0.452962	6.22457e-06
1	243943084	A	C	0.27259	-0.0492341	-0.112174	0.0333857	0.022649	0.0239878	0.0375155	0.0297212	2.92105e-06	0.373509	8.7467e-06
1	243954551	A	G	0.271792	-0.0546333	-0.112336	0.0288391	0.0226554	0.024011	0.0375222	0.0158876	2.88921e-06	0.442137	8.34847e-06
1	243956903	T	C	0.271775	-0.0542977	-0.112331	0.0288378	0.022656	0.0240104	0.0375213	0.0165471	2.89073e-06	0.442147	8.51053e-06
1	243959106	A	G	0.271775	-0.0542977	-0.112331	0.0288378	0.022656	0.0240104	0.0375213	0.0165471	2.89073e-06	0.442147	8.51053e-06
1	243964902	T	G	0.271758	-0.0544846	-0.112525	0.0286611	0.0226577	0.0240123	0.0375238	0.0161866	2.78379e-06	0.444979	8.21408e-06
1	243965623	T	C	0.271841	-0.0544608	-0.112964	0.0290233	0.0226567	0.0240097	0.0375245	0.0162283	2.53949e-06	0.439257	7.42533e-06
1	243974813	A	G	0.271775	-0.0548202	-0.112531	0.0286624	0.0226572	0.0240129	0.0375246	0.0155397	2.78231e-06	0.444968	8.05697e-06
1	243981611	A	C	0.271841	-0.0544608	-0.112964	0.0290233	0.0226567	0.0240097	0.0375245	0.0162283	2.53949e-06	0.439257	7.42533e-06
1	243982709	G	C	0.268266	-0.0527614	-0.112543	0.037986	0.0227567	0.024108	0.0377604	0.0204222	3.03734e-06	0.314428	6.08774e-06
1	243985979	G	C	0.269646	-0.0488909	-0.11148	0.0427401	0.0227136	0.0240539	0.0377031	0.0313586	3.57614e-06	0.256965	6.47383e-06
1	243986344	A	C	0.267402	-0.057036	-0.115471	0.0207837	0.0227852	0.0241416	0.037695	0.0123072	1.72626e-06	0.581383	6.89353e-06
1	243993123	G	A	0.260584	-0.0587724	-0.113578	0.043614	0.0229524	0.0243246	0.0381875	0.0104487	3.02315e-06	0.253412	3.23825e-06
1	243995271	A	C	0.267235	-0.0557013	-0.115403	0.022891	0.0227882	0.0241402	0.0377101	0.0145132	1.74825e-06	0.543834	6.8258e-06
1	244011843	A	T	0.266753	-0.053601	-0.11417	0.0237146	0.0227964	0.0241451	0.0377201	0.0187082	2.26195e-06	0.529545	9.29248e-06
2	5133055	C	T	0.0545911	0.0183485	-0.155628	-0.267767	0.0456441	0.046329	0.0670629	0.687691	0.000781738	6.53035e-05	8.07986e-06
2	103485272	T	C	0.0171273	-0.143121	-0.205655	0.601793	0.0759693	0.0793815	0.169288	0.0595746	0.00957746	0.000378209	2.02033e-06
2	103487050	C	T	0.0171273	-0.143121	-0.205655	0.601793	0.0759693	0.0793815	0.169288	0.0595746	0.00957746	0.000378209	2.02033e-06
2	132513139	A	G	0.184792	0.034629	-0.0697365	-0.156454	0.0261188	0.0272968	0.0405797	0.184896	0.0106264	0.00011551	9.72165e-06
2	206490310	G	A	0.283199	0.0403139	0.00854413	0.204352	0.0224094	0.0238574	0.0379355	0.0720231	0.720244	7.17113e-08	7.81657e-07
2	206491299	A	G	0.267884	0.0330408	-0.00503038	0.195414	0.0227825	0.0242215	0.0386254	0.146983	0.835477	4.20993e-07	2.96161e-06
2	206492691	G	A	0.283897	0.0407445	0.0104331	0.191007	0.0223932	0.0238456	0.0377906	0.0688348	0.661729	4.31864e-07	4.70992e-06
3	52548818	T	C	0.277745	0.0100401	0.0263348	-0.166247	0.0224674	0.0240921	0.0355618	0.654965	0.274353	2.94146e-06	7.19172e-06
3	118892471	T	G	0.173784	0.116576	0.1135	0.108256	0.0268401	0.0287265	0.0440688	1.40314e-05	7.7809e-05	0.0140286	3.67045e-06
3	150002695	T	C	0.0467924	-0.093448	0.208864	-0.0748953	0.0462923	0.0544634	0.0754359	0.0435236	0.000125593	0.320791	2.92196e-06
3	150011930	C	A	0.0477735	-0.0767908	0.211586	-0.0826014	0.0459986	0.0538885	0.0743871	0.0950346	8.6239e-05	0.266815	4.61651e-06
3	150017136	T	C	0.046094	-0.0700783	0.225566	-0.0389867	0.0467811	0.0549497	0.0767861	0.134131	4.04405e-05	0.611642	5.88195e-06
3	150017582	T	A	0.0478566	-0.0758653	0.209638	-0.0755456	0.0459675	0.0537999	0.0745188	0.098859	9.75396e-05	0.310688	6.48811e-06
5	87932176	G	A	0.061176	0.0465826	0.163024	-0.186028	0.0420778	0.0467429	0.0632755	0.268269	0.000487245	0.00328249	8.75003e-06
5	114764512	T	C	0.123749	-0.0970182	0.0912674	0.00628085	0.029897	0.0335525	0.0500819	0.00117419	0.00652545	0.900198	7.56349e-06
5	114768819	A	G	0.123932	-0.0922025	0.0946187	0.0148488	0.0298756	0.0335221	0.0501323	0.00202721	0.00476392	0.767083	9.4595e-06
5	114771539	T	G	0.123898	-0.0917114	0.0954968	0.0148611	0.0298925	0.0335429	0.050153	0.0021547	0.00441327	0.766989	9.26178e-06
5	114773760	G	C	0.123898	-0.0917114	0.0954968	0.0148611	0.0298925	0.0335429	0.050153	0.0021547	0.00441327	0.766989	9.26178e-06
5	114773942	G	A	0.123898	-0.0917114	0.0954968	0.0148611	0.0298925	0.0335429	0.050153	0.0021547	0.00441327	0.766989	9.26178e-06
5	114777859	T	G	0.120689	-0.0986033	0.0922179	0.0232725	0.0301997	0.0339255	0.0509069	0.00109448	0.00656283	0.647557	5.97744e-06
5	114778092	A	G	0.123898	-0.0917114	0.0954968	0.0148611	0.0298925	0.0335429	0.050153	0.0021547	0.00441327	0.766989	9.26178e-06
5	114778360	A	C	0.123898	-0.0917114	0.0954968	0.0148611	0.0298925	0.0335429	0.050153	0.0021547	0.00441327	0.766989	9.26178e-06
5	114781386	T	G	0.123682	-0.0940872	0.0942341	0.0141555	0.0299152	0.033575	0.0502071	0.00166016	0.00500555	0.777988	7.84374e-06
5	114781771	T	C	0.116748	-0.0942646	0.096977	0.0222007	0.0306875	0.0344914	0.0516647	0.00212801	0.00492917	0.667409	9.85847e-06
5	114781858	G	A	0.116831	-0.0934913	0.0983261	0.0235592	0.0306751	0.0344843	0.051658	0.00230532	0.00435363	0.648346	9.17133e-06
5	114782003	A	G	0.123699	-0.0946623	0.094238	0.0141561	0.0299119	0.0335757	0.0502081	0.00155242	0.00500465	0.777983	7.19084e-06
5	114782567	A	G	0.123948	-0.0943975	0.0969449	0.0148363	0.0298465	0.0335312	0.0501113	0.0015628	0.00383796	0.767178	5.07763e-06
5	114783224	A	G	0.123732	-0.0904655	0.098688	0.014189	0.0298776	0.0335528	0.0501074	0.00246282	0.00326868	0.777045	7.48526e-06
5	114786787	A	T	0.136586	-0.0982251	0.0782586	0.0316757	0.0287579	0.0321053	0.0485261	0.000636437	0.0147866	0.513913	7.61223e-06
6	29364038	C	T	0.293774	-0.0734813	0.0203223	-0.340593	0.0219105	0.0237426	0.0342996	0.000797375	0.392031	3.08441e-23	1.53468e-23
6	29364039	C	T	0.293774	-0.0734813	0.0203223	-0.340593	0.0219105	0.0237426	0.0342996	0.000797375	0.392031	3.08441e-23	1.53468e-23
6	29364040	C	T	0.293774	-0.0734813	0.0203223	-0.340593	0.0219105	0.0237426	0.0342996	0.000797375	0.392031	3.08441e-23	1.53468e-23
6	29364135	T	C	0.281835	-0.0761646	0.0228282	-0.351367	0.0221392	0.0240304	0.0345	0.000581164	0.342127	2.32487e-24	8.21133e-25
6	29366033	G	A	0.324171	-0.0605225	0.0181239	-0.303258	0.0214032	0.0231039	0.0338669	0.00468795	0.432775	3.41559e-19	4.0385e-19
6	29957069	A	G	0.482291	0.00690238	0.0436954	-0.153386	0.0201253	0.0215366	0.0328817	0.731621	0.0424694	3.08922e-06	8.04654e-07
6	32565056	T	G	0.498121	-0.111196	-0.0817331	-0.108653	0.0201428	0.0215304	0.0328824	3.38212e-08	0.000146942	0.000952127	2.04169e-08
6	32566149	G	A	0.486864	-0.0919062	-0.0813843	-0.0251656	0.0201696	0.0215675	0.032944	5.19701e-06	0.000160997	0.444933	5.8427e-06
6	32567296	G	C	0.48693	-0.0920606	-0.0819338	-0.0260774	0.0201575	0.0215546	0.0329239	4.94595e-06	0.000143984	0.428331	5.31364e-06
6	32577847	T	G	0.171888	0.121133	0.0423328	0.144566	0.0270647	0.0284536	0.0448742	7.61712e-06	0.136809	0.00127487	9.6356e-06
6	32580580	C	T	0.171888	0.120557	0.0423025	0.146239	0.0270524	0.0284435	0.0448832	8.33384e-06	0.13695	0.00112121	9.4928e-06
6	102492256	C	T	0.0960291	0.155201	0.144278	0.0179045	0.0347123	0.037096	0.0546737	7.78299e-06	0.000100529	0.743305	3.17232e-06
6	102526478	C	T	0.0963617	0.152297	0.136394	0.0224407	0.0346674	0.0369915	0.0547384	1.11753e-05	0.000226762	0.681834	8.05274e-06
6	102532085	A	G	0.0957797	0.155635	0.136613	0.024571	0.0347853	0.0370845	0.0549121	7.67176e-06	0.000229753	0.654543	6.19021e-06
6	102539965	T	C	0.0957298	0.157595	0.137921	0.0275749	0.0347919	0.0370852	0.0549479	5.90878e-06	0.000199983	0.615782	4.77543e-06
6	102541510	T	C	0.0957298	0.157595	0.137921	0.0275749	0.0347919	0.0370852	0.0549479	5.90878e-06	0.000199983	0.615782	4.77543e-06
6	102543474	C	T	0.030879	0.212738	0.295795	0.13188	0.059072	0.0653215	0.0951723	0.000316594	5.94616e-06	0.165839	5.93123e-06
6	102547753	C	G	0.0936346	0.16506	0.137075	0.0403294	0.0352063	0.0374372	0.055731	2.75391e-06	0.000250783	0.469285	3.46399e-06
6	148684863	C	G	0.418487	0.000819715	0.0857	-0.0903454	0.0203989	0.0219359	0.0331386	0.967946	9.3512e-05	0.00640514	2.77397e-06
6	148687354	T	C	0.416193	0.00279702	0.0836536	-0.0881667	0.0204248	0.0219606	0.033175	0.891076	0.000139388	0.00786946	5.87078e-06
6	148690764	T	C	0.422578	0.0027874	0.0833845	-0.0885956	0.0203664	0.02189	0.0330958	0.89114	0.000139388	0.00742979	5.50407e-06
6	148701197	A	G	0.467192	-0.00623609	0.0789622	-0.086978	0.0202727	0.0217343	0.0330656	0.758379	0.000280067	0.00852678	9.75039e-06
6	148702262	C	T	0.466876	-0.00506434	0.0799264	-0.0858105	0.0202765	0.0217389	0.0330709	0.80277	0.000236315	0.00946617	9.53952e-06
6	148711682	A	G	0.471798	-0.0081639	0.0750168	-0.0937999	0.0202559	0.0217085	0.0330486	0.68692	0.000548992	0.00453634	9.748e-06
7	47665825	T	C	0.155027	-0.143216	-0.0504585	-0.0594084	0.0275282	0.0299963	0.0455474	1.96603e-07	0.0925387	0.192124	6.20698e-06
7	47673601	C	T	0.152133	-0.143675	-0.0615874	-0.060731	0.0277944	0.0302132	0.0459776	2.35068e-07	0.0415072	0.186541	6.91385e-06
7	124169791	T	C	0.187319	0.0746508	0.0135912	0.217183	0.0259464	0.0273988	0.0443869	0.00401325	0.619858	9.93364e-07	1.64435e-06
8	40053605	A	C	0.449782	-0.0333638	-0.045933	-0.172361	0.0202819	0.021679	0.0329948	0.0999697	0.034109	1.75198e-07	2.81261e-06
9	97149910	C	G	0.249709	0.0504473	0.0306776	0.262203	0.0232694	0.0248094	0.0401025	0.0301615	0.216261	6.22078e-11	8.27672e-10
9	97154129	G	C	0.262396	0.053988	0.0315584	0.232384	0.0228984	0.0244068	0.0390628	0.0183877	0.196006	2.6978e-09	2.96574e-08
11	24218132	T	G	0.135372	-0.0294632	0.00871656	-0.228424	0.029498	0.0318376	0.0452763	0.317882	0.784252	4.53246e-07	8.20436e-06
11	24218267	G	A	0.135372	-0.0294632	0.00871656	-0.228424	0.029498	0.0318376	0.0452763	0.317882	0.784252	4.53246e-07	8.20436e-06
11	24219701	A	G	0.134374	-0.0304273	0.0112518	-0.235856	0.0296042	0.0319806	0.0453517	0.304043	0.724965	1.98649e-07	3.39854e-06
11	24222438	G	A	0.135272	-0.0350605	0.00615598	-0.242362	0.029474	0.031834	0.0451052	0.234226	0.846663	7.73246e-08	1.67826e-06
11	24223001	A	G	0.135272	-0.0350605	0.00615598	-0.242362	0.029474	0.031834	0.0451052	0.234226	0.846663	7.73246e-08	1.67826e-06
11	24224634	A	G	0.135472	-0.0343538	0.00444782	-0.238763	0.0294573	0.0317966	0.0451194	0.243524	0.888752	1.21115e-07	2.75093e-06
11	24224650	C	T	0.130034	-0.0312702	0.0130246	-0.229252	0.0299208	0.0323518	0.0458601	0.295978	0.687247	5.76477e-07	8.49198e-06
11	24224679	G	A	0.135322	-0.035313	0.00575196	-0.242012	0.0294664	0.0318245	0.0451001	0.230755	0.856572	8.04531e-08	1.76428e-06
11	24224903	G	A	0.135322	-0.035313	0.00575196	-0.242012	0.0294664	0.0318245	0.0451001	0.230755	0.856572	8.04531e-08	1.76428e-06
11	32624920	C	T	0.0777878	-0.123606	-0.193833	-0.0752609	0.0379257	0.0397169	0.0622822	0.00111739	1.05885e-06	0.226899	7.78066e-06
11	32629750	T	C	0.0778709	-0.126346	-0.193863	-0.0819527	0.0379025	0.03972	0.0621408	0.000857776	1.0569e-06	0.187228	6.80685e-06
11	32631356	T	C	0.0778709	-0.126346	-0.193863	-0.0819527	0.0379025	0.03972	0.0621408	0.000857776	1.0569e-06	0.187228	6.80685e-06
11	32632021	G	A	0.0780039	-0.125104	-0.192745	-0.0864587	0.037877	0.0396924	0.0619813	0.000956863	1.19803e-06	0.163041	7.88415e-06
11	32632071	C	G	0.0780039	-0.125104	-0.192745	-0.0864587	0.037877	0.0396924	0.0619813	0.000956863	1.19803e-06	0.163041	7.88415e-06
11	32641523	A	T	0.0778709	-0.126346	-0.193863	-0.0819527	0.0379025	0.03972	0.0621408	0.000857776	1.0569e-06	0.187228	6.80685e-06
11	32642089	A	G	0.0778044	-0.12361	-0.193839	-0.0786075	0.0379262	0.0397175	0.0622099	0.0011172	1.05847e-06	0.206379	7.79048e-06
11	32657866	A	C	0.077954	-0.123281	-0.192727	-0.0831344	0.0378926	0.0396905	0.0620506	0.00114014	1.19936e-06	0.180316	8.65811e-06
11	32670223	A	G	0.0793176	-0.121698	-0.196619	-0.0843135	0.0375734	0.0392994	0.0614778	0.00119979	5.64186e-07	0.170236	4.8624e-06
11	32670562	C	T	0.0793176	-0.121698	-0.196619	-0.0843135	0.0375734	0.0392994	0.0614778	0.00119979	5.64186e-07	0.170236	4.8624e-06
11	32671942	G	A	0.0793176	-0.121698	-0.196619	-0.0843135	0.0375734	0.0392994	0.0614778	0.00119979	5.64186e-07	0.170236	4.8624e-06
11	32682859	A	T	0.0798497	-0.118133	-0.193774	-0.085179	0.0374557	0.03917	0.0612109	0.00161081	7.53723e-07	0.164054	7.01675e-06
11	32685754	A	G	0.0798164	-0.118179	-0.193851	-0.0787299	0.037463	0.0391781	0.0613627	0.00160749	7.49972e-07	0.199483	7.04016e-06
11	32685824	T	C	0.0798164	-0.118179	-0.193851	-0.0787299	0.037463	0.0391781	0.0613627	0.00160749	7.49972e-07	0.199483	7.04016e-06
11	32687457	A	C	0.0800326	-0.115403	-0.194212	-0.0783316	0.0374243	0.0391061	0.0612646	0.00204479	6.82485e-07	0.201046	7.29446e-06
11	32692716	A	C	0.0804982	-0.120364	-0.18983	-0.0717596	0.0373018	0.0390752	0.0612814	0.00125204	1.18533e-06	0.241605	8.94019e-06
11	32695024	C	T	0.0798164	-0.118179	-0.193851	-0.0787299	0.037463	0.0391781	0.0613627	0.00160749	7.49972e-07	0.199483	7.04016e-06
11	32697598	T	C	0.0798164	-0.118179	-0.193851	-0.0787299	0.037463	0.0391781	0.0613627	0.00160749	7.49972e-07	0.199483	7.04016e-06
11	32701431	G	A	0.0798164	-0.118179	-0.193851	-0.0787299	0.037463	0.0391781	0.0613627	0.00160749	7.49972e-07	0.199483	7.04016e-06
11	32704900	T	G	0.0798164	-0.118179	-0.193851	-0.0787299	0.037463	0.0391781	0.0613627	0.00160749	7.49972e-07	0.199483	7.04016e-06
11	32719949	C	T	0.0797167	-0.119335	-0.195881	-0.0775278	0.0374801	0.039186	0.0614348	0.00145276	5.77061e-07	0.206966	5.44182e-06
11	32720887	C	T	0.0798331	-0.11813	-0.194785	-0.0786979	0.0374552	0.0391591	0.0613498	0.00161105	6.55149e-07	0.199572	6.32432e-06
11	32721763	T	C	0.0798331	-0.11813	-0.194785	-0.0786979	0.0374552	0.0391591	0.0613498	0.00161105	6.55149e-07	0.199572	6.32432e-06
11	32758555	A	C	0.0799827	-0.119589	-0.189634	-0.0895442	0.037406	0.0391749	0.0610586	0.00138837	1.29387e-06	0.142504	9.90411e-06
11	32764283	G	A	0.0799827	-0.119589	-0.189634	-0.0895442	0.037406	0.0391749	0.0610586	0.00138837	1.29387e-06	0.142504	9.90411e-06
11	32769442	A	G	0.0799827	-0.119589	-0.189634	-0.0895442	0.037406	0.0391749	0.0610586	0.00138837	1.29387e-06	0.142504	9.90411e-06
11	32782993	T	C	0.0799827	-0.119589	-0.189634	-0.0895442	0.037406	0.0391749	0.0610586	0.00138837	1.29387e-06	0.142504	9.90411e-06
11	32783256	T	G	0.0799827	-0.119589	-0.189634	-0.0895442	0.037406	0.0391749	0.0610586	0.00138837	1.29387e-06	0.142504	9.90411e-06
11	32787186	G	A	0.0796501	-0.124272	-0.193182	-0.0862356	0.0374987	0.0392846	0.0613537	0.000919639	8.76512e-07	0.159858	6.02515e-06
11	32789382	A	G	0.0796501	-0.124272	-0.193182	-0.0862356	0.0374987	0.0392846	0.0613537	0.000919639	8.76512e-07	0.159858	6.02515e-06
11	32792957	A	C	0.0796501	-0.124272	-0.193182	-0.0862356	0.0374987	0.0392846	0.0613537	0.000919639	8.76512e-07	0.159858	6.02515e-06
11	32797905	A	G	0.0796003	-0.125354	-0.194293	-0.0840529	0.0375117	0.039298	0.0614387	0.000832537	7.65002e-07	0.171288	5.17071e-06
11	32800133	A	G	0.0796003	-0.125354	-0.194293	-0.0840529	0.0375117	0.039298	0.0614387	0.000832537	7.65002e-07	0.171288	5.17071e-06
11	32801041	G	A	0.0796003	-0.125354	-0.194293	-0.0840529	0.0375117	0.039298	0.0614387	0.000832537	7.65002e-07	0.171288	5.17071e-06
11	32824150	G	A	0.0799494	-0.124113	-0.192724	-0.0816235	0.0374401	0.0392281	0.0613541	0.000916561	8.9735e-07	0.183398	6.16149e-06
11	32896200	A	G	0.0798829	-0.131528	-0.197546	-0.0928336	0.0374575	0.0392708	0.0612567	0.000445759	4.89592e-07	0.12965	2.60217e-06
11	67745870	A	G	0.164754	-0.0274896	0.0115371	-0.212583	0.0272152	0.0293581	0.0421706	0.312456	0.694334	4.63033e-07	6.55173e-06
11	67746104	T	C	0.163906	-0.03016	0.00943747	-0.215316	0.0272538	0.0294033	0.0422125	0.268451	0.748236	3.38287e-07	5.24765e-06
11	67746851	C	T	0.164505	-0.0291071	0.0107524	-0.2151	0.0272246	0.0293735	0.0421684	0.285004	0.714321	3.37891e-07	4.97358e-06
11	67747160	T	C	0.164522	-0.0288489	0.0110121	-0.21485	0.0272243	0.0293733	0.0421687	0.289292	0.707733	3.48739e-07	5.07379e-06
11	67747464	A	G	0.164472	-0.0293641	0.011096	-0.215342	0.0272244	0.0293773	0.0421671	0.280769	0.705649	3.27529e-07	4.72818e-06
11	67748037	G	A	0.164505	-0.0291071	0.0107524	-0.2151	0.0272246	0.0293735	0.0421684	0.285004	0.714321	3.37891e-07	4.97358e-06
11	67748078	C	T	0.164505	-0.0291071	0.0107524	-0.2151	0.0272246	0.0293735	0.0421684	0.285004	0.714321	3.37891e-07	4.97358e-06
11	67748199	G	C	0.164472	-0.0293641	0.011096	-0.215342	0.0272244	0.0293773	0.0421671	0.280769	0.705649	3.27529e-07	4.72818e-06
11	67748817	A	G	0.164505	-0.0291071	0.0107524	-0.2151	0.0272246	0.0293735	0.0421684	0.285004	0.714321	3.37891e-07	4.97358e-06
11	67748844	G	C	0.164505	-0.0291071	0.0107524	-0.2151	0.0272246	0.0293735	0.0421684	0.285004	0.714321	3.37891e-07	4.97358e-06
11	67748978	A	T	0.164505	-0.0291071	0.0107524	-0.2151	0.0272246	0.0293735	0.0421684	0.285004	0.714321	3.37891e-07	4.97358e-06
11	67749519	G	A	0.164505	-0.0291071	0.0107524	-0.2151	0.0272246	0.0293735	0.0421684	0.285004	0.714321	3.37891e-07	4.97358e-06
11	67749524	C	T	0.164505	-0.0291071	0.0107524	-0.2151	0.0272246	0.0293735	0.0421684	0.285004	0.714321	3.37891e-07	4.97358e-06
11	67749611	A	G	0.164505	-0.0291071	0.0107524	-0.2151	0.0272246	0.0293735	0.0421684	0.285004	0.714321	3.37891e-07	4.97358e-06
11	67754261	T	G	0.164156	-0.0310319	0.00979341	-0.216936	0.0272427	0.0293989	0.0421901	0.254667	0.739043	2.72022e-07	4.143e-06
11	86580184	G	A	0.0462603	0.216616	0.0633164	0.273745	0.0492242	0.0501857	0.0840255	1.07953e-05	0.207077	0.00112247	7.39457e-06
11	86583151	T	G	0.0461605	0.217759	0.062898	0.271494	0.0492881	0.0502234	0.0840253	9.95809e-06	0.210438	0.00123315	7.37019e-06
11	86583460	A	G	0.0461106	0.226164	0.0697908	0.260561	0.0494037	0.0503193	0.0835996	4.69724e-06	0.165454	0.00182844	5.44561e-06
11	86584050	G	A	0.0461605	0.225215	0.0687307	0.26132	0.0493738	0.0502878	0.083601	5.08091e-06	0.171705	0.00177326	5.66289e-06
11	86590339	T	C	0.0461272	0.225201	0.0687253	0.273869	0.0493723	0.0502861	0.0840419	5.0844e-06	0.171723	0.00111914	3.97925e-06
11	86593304	C	A	0.0461272	0.225201	0.0687253	0.273869	0.0493723	0.0502861	0.0840419	5.0844e-06	0.171723	0.00111914	3.97925e-06
11	86597905	T	C	0.046809	0.248763	0.0640673	0.28769	0.0492852	0.0497322	0.0837248	4.4781e-07	0.197661	0.000590084	2.54695e-07
11	86600328	G	C	0.0468755	0.224063	0.0526973	0.26129	0.0490784	0.0497474	0.083127	4.98513e-06	0.289465	0.00167073	4.44489e-06
11	86600363	T	C	0.0468755	0.224063	0.0526973	0.26129	0.0490784	0.0497474	0.083127	4.98513e-06	0.289465	0.00167073	4.44489e-06
11	86601402	A	G	0.0468755	0.224063	0.0526973	0.26129	0.0490784	0.0497474	0.083127	4.98513e-06	0.289465	0.00167073	4.44489e-06
11	86601690	T	C	0.0478899	0.223902	0.0435545	0.23115	0.0486183	0.0491306	0.0813225	4.11854e-06	0.375346	0.00447773	6.75854e-06
11	86604235	T	C	0.0468755	0.224063	0.0526973	0.26129	0.0490784	0.0497474	0.083127	4.98513e-06	0.289465	0.00167073	4.44489e-06
11	86604996	A	T	0.0468755	0.224063	0.0526973	0.26129	0.0490784	0.0497474	0.083127	4.98513e-06	0.289465	0.00167073	4.44489e-06
11	86606059	G	A	0.0468755	0.224063	0.0526973	0.26129	0.0490784	0.0497474	0.083127	4.98513e-06	0.289465	0.00167073	4.44489e-06
11	86606101	G	A	0.0456284	0.238233	0.0541	0.281897	0.0498319	0.0502889	0.0847511	1.74662e-06	0.282023	0.00088047	1.02701e-06
11	86606812	A	G	0.0456118	0.237485	0.0533601	0.281148	0.0498358	0.0502927	0.0847523	1.88525e-06	0.288694	0.000908966	1.11574e-06
11	86607309	T	C	0.0456284	0.238233	0.0541	0.281897	0.0498319	0.0502889	0.0847511	1.74662e-06	0.282023	0.00088047	1.02701e-06
11	86608002	T	C	0.0468755	0.224063	0.0526973	0.26129	0.0490784	0.0497474	0.083127	4.98513e-06	0.289465	0.00167073	4.44489e-06
11	86608338	T	C	0.0468755	0.224063	0.0526973	0.26129	0.0490784	0.0497474	0.083127	4.98513e-06	0.289465	0.00167073	4.44489e-06
11	86609667	C	T	0.0456616	0.237246	0.0548418	0.282653	0.0498	0.050286	0.084751	1.89808e-06	0.27545	0.000852677	1.09528e-06
11	86611866	A	G	0.0467757	0.223289	0.0589908	0.266702	0.0490777	0.0498605	0.0833377	5.37219e-06	0.236763	0.00137304	4.45843e-06
11	86612582	G	A	0.0456118	0.238963	0.0566276	0.289075	0.0498263	0.0503127	0.0849785	1.61927e-06	0.260372	0.000669576	8.02294e-07
11	86612708	T	A	0.0468589	0.224779	0.0551708	0.268198	0.0490729	0.0497704	0.0833396	4.63856e-06	0.267643	0.00129026	3.53446e-06
11	100902053	C	A	0.248628	-0.0732384	-0.0298806	-0.191948	0.0230741	0.024842	0.0366217	0.00150328	0.229043	1.59381e-07	6.57531e-07
14	25424693	T	G	0.409824	-0.0673137	-0.0642245	-0.144028	0.0204673	0.0218846	0.033219	0.00100602	0.00333882	1.45294e-05	6.69055e-06
14	25425252	A	G	0.409492	-0.0676407	-0.064979	-0.141574	0.0204637	0.0218801	0.0332167	0.000948389	0.00298022	2.02485e-05	7.888e-06
14	25426089	T	C	0.409541	-0.0676333	-0.0646983	-0.141306	0.0204649	0.0218817	0.0332194	0.000950268	0.00310927	2.10237e-05	8.28748e-06
14	25426470	C	T	0.409525	-0.0681942	-0.0649864	-0.14159	0.0204643	0.0218814	0.0332186	0.000861157	0.00297858	2.02265e-05	7.47036e-06
14	25426480	T	C	0.409625	-0.0678881	-0.0644073	-0.141973	0.0204642	0.0218816	0.0332177	0.000908544	0.00324583	1.91977e-05	7.70516e-06
14	25426512	G	A	0.409525	-0.0681942	-0.0649864	-0.14159	0.0204643	0.0218814	0.0332186	0.000861157	0.00297858	2.02265e-05	7.47036e-06
17	12903599	G	A	0.0460275	-0.00322541	0.044561	-0.383846	0.0485601	0.0527271	0.0686751	0.947043	0.398041	2.27978e-08	3.06096e-07
18	73551738	G	C	0.376301	0.0989931	-0.00488171	0.0785781	0.0208533	0.0220954	0.034055	2.06333e-06	0.825141	0.0210332	2.63808e-06
21	36561501	A	G	0.25789	-0.019125	0.0339511	-0.166523	0.0229125	0.0247259	0.0363111	0.403889	0.169721	4.51805e-06	7.84638e-06

## Sheet: Supplementary Table S2
Supplementary Table S2. Results from multinomial logistic regression with participant category as the outcome and adjusting for known T1D-associated HLA markers (rs9275490 and rs9271346) [42]
Chr	Position	rsID	Allele*	AF	GWAS			Gene symbol
						OR (95% CI)	P
6	29364135	rs3128852	C/T	0.281			1.97e-26	OR5V1 (intronic)
					- onlyDM vs. normal	1.079 (1.030 – 1.132)	0.00257
					- onlyCKD vs. normal	0.977 (0.934 – 1.024)	0.044
					- DKD vs. normal	1.421 (1.296 – 1.572)	3.18e-29
					- onlyCKD vs. onlyDM	0.905 (0.859 – 0.955)	0.471
					- DKD vs. onlyDM	1.317 (1.226 – 1.416)	1.99e-18
					- DKD vs. onlyCKD	1.455 (1.351 – 1.567)	1.61e-10
9	97149910	rs117744700	G/C	0.249			2.63e-11	HIATL1 (intronic)
					- onlyDM vs. normal	1.003 (0.975 – 1.048)	0.897
					- onlyCKD vs. normal	0.975 (0.927 – 1.023)	0.315
					- DKD vs. normal	1.309 (1.229 – 1.388)	2.75e-11
					- onlyCKD vs. onlyDM	0.972 (0.917 – 1.027)	0.318
					- DKD vs. onlyDM	1.305 (1.221 – 1.388)	3.54e-10
					- DKD vs. onlyCKD	1.028 (0.973 – 1.082)	0.318
6	32565056	rs28366355	G/T	0.498			0.00042	HLA-DRB1(dist=7443),
					- onlyDM vs. normal	1.117 (1.070 – 1.169)	0.292	HLA-DQA1(dist=40127)
					- onlyCKD vs. normal	1.085 (1.037 – 1.137)	0.00393	(intergenic)
					- DKD vs. normal	1.114 (1.040 – 1.201)	0.0128
					- onlyCKD vs. onlyDM	0.971 (0.925 – 1.018)	0.000601
					- DKD vs. onlyDM	0.998 (0.931 – 1.068)	0.00302
					- DKD vs. onlyCKD	1.027 (0.958 – 1.102)	0.578

## Sheet: Supplementary Table S3
Supplementary Table S3. Results of the logistic regression for the top two SNPs (rs3128852 and rs117744700) after adjusting for the effects of DM and CKD
(1) SNP: rs3128852
	Estimate	Std. Error	Z value	Pr(>|z|)
DM	4.0448	0.079698	50.752	<2.00E-16
CKD	4.25938	0.079598	53.511	<2.00E-16
sex	-0.873149	0.064579	-13.521	<2.00E-16
age	0.065812	0.003651	18.024	<2.00E-16
PC1	23.5197	5.53564	4.249	2.15e-05
PC2	12.0848	5.3888	2.243	0.02492
PC3	14.1747	5.46363	2.594	0.00948
PC4	2.97741	5.50427	0.541	0.58856
PC5	6.63155	5.47212	1.212	0.22556
PC6	1.97768	5.53995	0.357	0.7211
PC7	0.81032	5.54579	0.146	0.88383
PC8	8.64411	5.51538	1.567	0.11705
PC9	-8.36024	5.41238	-1.545	0.12243
PC10	14.1921	5.45725	2.601	0.00931
rs3128852	0.779132	0.05035	15.474	<2.00E-16
(2) SNP: rs117744700
	Estimate	Std. Error	Z value	Pr(>|z|)
DM	3.95059	0.078045	50.619	<2.00E-16
CKD	4.12979	0.076847	53.74	<2.00E-16
sex	-0.89798	0.064134	-14.002	<2.00E-16
age	0.06834	0.003654	18.705	<2.00E-16
PC1	2.55711	5.30907	0.482	0.63
PC2	0.869476	5.29308	0.164	0.87
PC3	-0.386908	5.31462	-0.073	0.942
PC4	-0.790425	5.41482	-0.146	0.884
PC5	4.08146	5.40026	0.756	0.45
PC6	-9.57752	5.39824	-1.774	0.076
PC7	1.00701	5.42249	0.186	0.853
PC8	-1.3221	5.40012	-0.245	0.807
PC9	-1.3024	5.28739	-0.246	0.805
PC10	5.12594	5.34411	0.959	0.337
rs117744700	-0.424173	0.053906	-7.869	3.58e-15

## Sheet: Supplementary Table S4
Supplementary Table S4. Results of fine-mapping analysis using top 3 SNPs
1stSNP_rs3128852				2ndSNP_rs117744700				3rdSNP_rs28366355
rank	SNP	zscore	snp_prob	rank	SNP	zscore	snp_prob	rank	SNP	zscore	snp_prob
1	6:29364135:T:C	-10.1846	1	1	9:97149910:G:C	6.53832	0.00700661	1	6:32607714:A:G	-0.0941845	0.00374945
2	6:29385237:T:C	0.0194014	1	2	9:97154129:C:G	5.94898	0.00694505	2	6:32603968:A:G	-0.00596141	0.00370155
3	6:29401416:T:C	0.650366	0.00451751	3	9:97189864:T:C	1.80798	0.00668395	3	6:32627128:C:T	0.154211	0.00370145
4	6:29418586:A:G	0.584786	0.000855685	4	9:97052569:A:G	1.54799	0.00667703	4	6:32606941:T:C	0.0443766	0.00370111
5	6:29439855:T:C	0.508088	3.09961e-05	5	9:97050005:A:G	1.53945	0.00667682	5	6:32606949:T:C	0.0443766	0.00370111
6	6:29396678:G:C	-0.105795	1.26198e-08	6	9:97219173:A:G	1.44105	0.00667449	6	6:32607141:G:A	0.0369642	0.00369921
7	6:29364038:C:T	-9.92994	4.60567e-11	7	9:97166663:C:T	1.42402	0.00667411	7	6:32607251:C:T	0.0369642	0.00369921
8	6:29364039:C:T	-9.92994	4.60567e-11	8	9:97224777:C:T	1.4087	0.00667376	8	6:32607986:G:C	0.0209233	0.00369366
9	6:29364040:C:T	-9.92994	4.60567e-11	9	9:97050947:T:C	1.34536	0.00667238	9	6:32608681:A:G	-0.00183995	0.00368413
10	6:29355702:G:A	0.0465484	4.74744e-15	10	9:97051962:C:T	1.34536	0.00667238	10	6:32608737:T:C	-0.00183995	0.00368413
11	6:29411323:T:C	0.596771	1.72013e-15	11	9:97056183:A:C	1.34536	0.00667238	11	6:32564784:G:C	0.0273761	0.00366687
12	6:29449453:T:C	0.592508	1.56937e-15	12	9:97130098:A:G	1.33881	0.00667224	12	6:32587409:A:G	-0.0219183	0.00366604
13	6:29449840:C:T	0.604649	4.83278e-16	13	9:97061577:G:A	1.33762	0.00667222	13	6:32565004:A:G	0.0310352	0.00366194
14	6:29446632:G:T	0.604597	4.83151e-16	14	9:97177232:A:G	1.3296	0.00667205	14	6:32626249:T:C	-0.0489892	0.00365942
15	6:29434295:C:T	0.591837	4.74573e-16	15	9:97152451:G:A	1.31901	0.00667182	15	6:32607729:C:T	-0.0444919	0.00365099
16	6:29422092:A:G	0.560646	4.40488e-16	16	9:97152462:T:C	1.31767	0.0066718	16	6:32604776:G:C	-0.0833446	0.00363932
17	6:29439779:C:T	0.543484	4.09728e-16	17	9:97243607:A:G	1.31466	0.00667173	17	6:32604793:T:C	-0.0876271	0.00363364
18	6:29431698:A:G	0.538037	4.07813e-16	18	9:97234212:T:C	1.30726	0.00667158	18	6:32566288:G:A	0.0645936	0.00363144
19	6:29426008:T:C	0.533707	4.06462e-16	19	9:97236534:A:G	1.30726	0.00667158	19	6:32604826:T:A	-0.0919158	0.00362778
20	6:29404157:T:G	0.533698	4.05935e-16	20	9:97179109:T:C	1.30396	0.00667151	20	6:32566287:G:C	0.0678045	0.00362659
21	6:29459260:G:C	0.5628	3.89826e-16	21	9:97227545:G:A	1.30111	0.00667145	21	6:32564727:A:G	0.0753233	0.00362044
22	6:29366033:G:A	-8.95441	3.11589e-16	22	9:97228346:G:C	1.3011	0.00667145	22	6:32564914:A:G	0.0785592	0.00361561
23	6:29385772:G:C	-0.00246396	2.93271e-16	23	9:97228352:G:A	1.3011	0.00667145	23	6:32564990:G:A	0.0802974	0.00361273
24	6:29379304:C:G	-0.0361027	1.49478e-16	24	9:97228918:A:G	1.30111	0.00667145	24	6:32586934:G:A	-0.0841385	0.00360438
25	6:29377296:A:T	-0.126217	1.02264e-16	25	9:97229465:C:T	1.30111	0.00667145	25	6:32566712:T:C	0.0886482	0.00360132
26	6:29388306:G:A	0.492681	2.80471e-17	26	9:97125000:G:A	1.30015	0.00667143	26	6:32439828:G:A	-0.272014	0.00359867
27	6:29394427:G:A	0.472363	2.5856e-17	27	9:97125384:A:G	1.30015	0.00667143	27	6:32564803:T:C	0.0910793	0.00359834
28	6:29398815:A:G	0.472387	2.58037e-17	28	9:97126107:T:G	1.30015	0.00667143	28	6:32564699:A:G	0.0934508	0.00359416
29	6:29396874:T:C	0.47234	2.55055e-17	29	9:97228858:G:C	1.29896	0.00667141	29	6:32564896:A:G	0.104983	0.00358068
30	6:29398938:T:C	-0.0276352	2.29952e-17	30	9:97237429:G:A	1.29896	0.00667141	30	6:32564710:T:C	0.114271	0.00356408
31	6:29408528:A:G	-0.0776939	1.36907e-17	31	9:97212822:A:T	1.29623	0.00667135	31	6:32565735:C:T	0.115568	0.00356149
				32	9:97152835:G:T	1.29499	0.00667133	32	6:32565722:G:T	0.123183	0.00354988
				33	9:97153086:A:T	1.29499	0.00667133	33	6:32565164:A:G	0.123111	0.00354955
				34	9:97153934:T:C	1.29499	0.00667133	34	6:32564681:A:C	0.128714	0.00354203
				35	9:97161645:C:T	1.29499	0.00667133	35	6:32564916:G:T	0.13027	0.00354143
				36	9:97162188:T:G	1.29499	0.00667133	36	6:32565109:T:A	0.131427	0.0035398
				37	9:97162320:T:C	1.29499	0.00667133	37	6:32565197:G:A	0.131482	0.00353889
				38	9:97162342:C:G	1.29499	0.00667133	38	6:32546557:C:G	0.160484	0.00351543
				39	9:97165248:A:G	1.29499	0.00667133	39	6:32431640:T:A	0.167346	0.00350662
				40	9:97167767:C:T	1.29499	0.00667133	40	6:32611509:T:C	-0.16868	0.00350127
				41	9:97168534:A:T	1.29499	0.00667133	41	6:32611510:G:C	-0.16868	0.00350127
				42	9:97158729:G:A	1.29302	0.00667129	42	6:32627517:T:G	-0.171686	0.00349549
				43	9:97221434:G:A	1.29247	0.00667128	43	6:32627175:A:C	-0.171064	0.00349444
				44	9:97224395:G:C	1.29247	0.00667128	44	6:32627180:G:C	-0.171064	0.00349444
				45	9:97220008:G:A	1.28938	0.00667121	45	6:32611504:T:C	-0.172982	0.00349279
				46	9:97181774:T:A	1.28673	0.00667116	46	6:32609514:C:T	-0.172964	0.00349266
				47	9:97216541:A:G	1.28592	0.00667114	47	6:32605207:C:G	-0.175955	0.00348608
				48	9:97218342:C:T	1.28592	0.00667114	48	6:32564908:A:G	0.162272	0.00348572
				49	9:97172225:T:A	1.28237	0.00667107	49	6:32610495:A:G	-0.177244	0.00348415
				50	9:97172946:C:T	1.28237	0.00667107	50	6:32610574:C:T	-0.177244	0.00348415
				51	9:97177753:T:G	1.28237	0.00667107	51	6:32610576:G:T	-0.177244	0.00348415
				52	9:97179738:A:C	1.28237	0.00667107	52	6:32610584:T:C	-0.177244	0.00348415
				53	9:97179848:A:G	1.28237	0.00667107	53	6:32609513:G:T	-0.177253	0.00348412
				54	9:97180284:T:G	1.28237	0.00667107	54	6:32610047:T:C	-0.177253	0.00348412
				55	9:97180643:A:G	1.28237	0.00667107	55	6:32610059:T:G	-0.177253	0.00348412
				56	9:97182337:T:C	1.28237	0.00667107	56	6:32610109:A:C	-0.177253	0.00348412
				57	9:97185572:C:T	1.28237	0.00667107	57	6:32627235:C:T	-0.179068	0.00348063
				58	9:97186580:G:A	1.28237	0.00667107	58	6:32628247:T:C	-0.180283	0.00347788
				59	9:97186778:A:C	1.28237	0.00667107	59	6:32628538:G:T	-0.180283	0.00347788
				60	9:97188359:C:A	1.28235	0.00667107	60	6:32611229:G:T	-0.181556	0.00347564
				61	9:97191860:A:T	1.28237	0.00667107	61	6:32606809:T:C	-0.176121	0.00347545
				62	9:97193454:T:G	1.28237	0.00667107	62	6:32622164:C:T	0.337914	0.003473
				63	9:97194377:G:A	1.28237	0.00667107	63	6:32622167:T:A	0.337914	0.003473
				64	9:97198384:T:A	1.28237	0.00667107	64	6:32622171:A:G	0.337914	0.003473
				65	9:97208393:G:C	1.28237	0.00667107	65	6:32588500:G:A	0.176927	0.00347251
				66	9:97208699:C:A	1.28237	0.00667107	66	6:32628539:G:A	-0.184571	0.00346908
				67	9:97212970:G:A	1.2823	0.00667107	67	6:32626590:C:G	-0.185782	0.00346723
				68	9:97182663:G:A	1.28022	0.00667103	68	6:32626601:A:G	-0.185782	0.00346723
				69	9:97183353:T:C	1.28022	0.00667103	69	6:32626614:A:G	-0.185782	0.00346723
				70	9:97187214:C:G	1.28022	0.00667103	70	6:32564993:T:C	0.172167	0.00346582
				71	9:97192607:T:C	1.28022	0.00667103	71	6:32628737:A:G	-0.188866	0.00346013
				72	9:97193170:A:G	1.28022	0.00667103	72	6:32611649:C:T	-0.190126	0.00345806
				73	9:97195663:G:A	1.28022	0.00667103	73	6:32611723:G:T	-0.190126	0.00345806
				74	9:97202585:A:G	1.28022	0.00667103	74	6:32611725:A:G	-0.190126	0.00345806
				75	9:97204130:G:A	1.28022	0.00667103	75	6:32611472:A:G	-0.19013	0.00345801
				76	9:97208923:T:C	1.28022	0.00667103	76	6:32613163:C:A	-0.1933	0.00345105
				77	9:97209674:T:C	1.28022	0.00667103	77	6:32613173:T:C	-0.1933	0.00345105
				78	9:97212258:G:A	1.28016	0.00667102	78	6:32613177:A:G	-0.1933	0.00345105
				79	9:97212933:A:G	1.28016	0.00667102	79	6:32564918:T:A	0.179725	0.00345101
				80	9:97061248:T:C	1.27824	0.00667099	80	6:32492866:C:T	0.191049	0.0034507
				81	9:97241981:C:G	1.27789	0.00667098	81	6:32611289:A:G	-0.194414	0.00344903
				82	9:97144454:A:G	1.27664	0.00667095	82	6:32611302:G:C	-0.194414	0.00344903
				83	9:97145733:A:G	1.27664	0.00667095	83	6:32611315:C:T	-0.194414	0.00344903
				84	9:97209613:T:C	1.27478	0.00667092	84	6:32611341:G:A	-0.194414	0.00344903
				85	9:97227081:A:C	1.2744	0.00667091	85	6:32611373:G:A	-0.194414	0.00344903
				86	9:97204603:A:C	1.27034	0.00667083	86	6:32611450:G:T	-0.194414	0.00344903
				87	9:97204604:C:T	1.27034	0.00667083	87	6:32611757:T:C	-0.194414	0.00344903
				88	9:97146982:C:A	1.27023	0.00667082	88	6:32588058:G:A	0.190043	0.00344523
				89	9:97203629:A:G	1.26938	0.00667081	89	6:32588260:T:A	0.190043	0.00344523
				90	9:97076399:G:C	1.26848	0.00667079	90	6:32613224:A:C	-0.197586	0.00344198
				91	9:97078981:A:G	1.2674	0.00667077	91	6:32613300:G:A	-0.197586	0.00344198
				92	9:97147851:G:A	1.26587	0.00667074	92	6:32613305:A:G	-0.197586	0.00344198
				93	9:97148846:C:G	1.26587	0.00667074	93	6:32611783:A:G	-0.198726	0.00343978
				94	9:97149563:G:C	1.26587	0.00667074	94	6:32611805:T:A	-0.198726	0.00343978
				95	9:97150603:A:T	1.26587	0.00667074	95	6:32611873:T:C	-0.198726	0.00343978
				96	9:97151808:G:A	1.26587	0.00667074	96	6:32611874:G:T	-0.198726	0.00343978
				97	9:97152081:G:T	1.26587	0.00667074	97	6:32611931:A:T	-0.198726	0.00343978
				98	9:97170382:A:G	1.26587	0.00667074	98	6:32611968:G:T	-0.198726	0.00343978
				99	9:97187427:A:C	1.26587	0.00667074	99	6:32612003:C:T	-0.198726	0.00343978
				100	9:97061771:G:A	1.26381	0.0066707	100	6:32612050:A:T	-0.198726	0.00343978
				101	9:97161181:C:T	1.26388	0.0066707	101	6:32612097:T:G	-0.198726	0.00343978
				102	9:97161398:C:T	1.26388	0.0066707	102	6:32612205:T:G	-0.198726	0.00343978
				103	9:97164536:G:A	1.26388	0.0066707	103	6:32612208:G:A	-0.198726	0.00343978
				104	9:97061454:C:A	1.26376	0.00667069	104	6:32612233:C:T	-0.198726	0.00343978
				105	9:97217264:G:A	1.26043	0.00667063	105	6:32564813:T:C	0.185395	0.00343966
				106	9:97211784:C:T	1.25968	0.00667061	106	6:32627160:A:G	-0.199316	0.00343831
				107	9:97133385:T:G	1.24392	0.0066703	107	6:32627211:T:C	-0.199316	0.00343831
				108	9:97133534:T:C	1.24392	0.0066703	108	6:32564725:A:G	0.188537	0.00343336
				109	9:97137530:A:C	1.24392	0.0066703	109	6:32610581:C:G	-0.201792	0.00343298
				110	9:97137694:A:G	1.24392	0.0066703	110	6:32605943:G:A	-0.201656	0.00343291
				111	9:97064989:T:C	1.24236	0.00667027	111	6:32606046:A:C	-0.201656	0.00343291
				112	9:97123133:G:A	1.24082	0.00667024	112	6:32606085:A:T	-0.201656	0.00343291
				113	9:97124605:T:C	1.24082	0.00667024	113	6:32606176:A:T	-0.201656	0.00343291
				114	9:97124959:C:T	1.24082	0.00667024	114	6:32605920:G:A	-0.201651	0.00343287
				115	9:97129568:T:G	1.24085	0.00667024	115	6:32607008:G:T	-0.204929	0.00342615
				116	9:97129951:T:A	1.24085	0.00667024	116	6:32607042:G:A	-0.204929	0.00342615
				117	9:97141579:G:A	1.23579	0.00667014	117	6:32607046:A:T	-0.204929	0.00342615
				118	9:97141605:C:T	1.23579	0.00667014	118	6:32609236:G:A	-0.206049	0.00342409
				119	9:97159283:C:T	1.23489	0.00667012	119	6:32628127:T:C	-0.206025	0.00342405
				120	9:97242304:C:T	1.22767	0.00666998	120	6:32628138:G:A	-0.206025	0.00342405
				121	9:97233515:T:C	1.22712	0.00666997	121	6:32606357:C:A	-0.205964	0.00342371
				122	9:97234068:G:A	1.22712	0.00666997	122	6:32606380:T:G	-0.205964	0.00342371
				123	9:97236788:A:G	1.22705	0.00666997	123	6:32606324:T:C	-0.20596	0.0034237
				124	9:97066625:C:T	1.22629	0.00666996	124	6:32604980:T:C	-0.205936	0.0034235
				125	9:97232953:A:G	1.22577	0.00666995	125	6:32605043:C:T	-0.205936	0.0034235
				126	9:97127736:T:A	1.21924	0.00666982	126	6:32605274:T:C	-0.205936	0.0034235
				127	9:97232459:C:T	1.21893	0.00666981	127	6:32605380:T:G	-0.205936	0.0034235
				128	9:97237472:G:A	1.21893	0.00666981	128	6:32605400:C:T	-0.205936	0.0034235
				129	9:97238291:C:A	1.21893	0.00666981	129	6:32605437:C:G	-0.205936	0.0034235
				130	9:97246534:C:T	1.2172	0.00666978	130	6:32608680:C:T	-0.210336	0.00341465
				131	9:97242664:A:G	1.21418	0.00666972	131	6:32608710:C:T	-0.210336	0.00341465
				132	9:97244739:G:A	1.21418	0.00666972	132	6:32608820:C:T	-0.210341	0.00341465
				133	9:97215617:C:A	1.21237	0.00666969	133	6:32608888:G:T	-0.210336	0.00341465
				134	9:97157827:G:T	1.21039	0.00666965	134	6:32609105:G:A	-0.210336	0.00341465
				135	9:97077155:C:G	1.20923	0.00666963	135	6:32609126:T:C	-0.210336	0.00341465
				136	9:97215761:A:G	1.20367	0.00666952	136	6:32609216:G:T	-0.210336	0.00341465
				137	9:97177989:A:C	1.20006	0.00666945	137	6:32609222:A:T	-0.210336	0.00341465
				138	9:97076569:A:T	1.18038	0.00666908	138	6:32609253:G:A	-0.210336	0.00341465
				139	9:97240519:C:T	1.16524	0.0066688	139	6:32609254:G:T	-0.210336	0.00341465
				140	9:97242051:C:T	1.15999	0.0066687	140	6:32609255:G:T	-0.210336	0.00341465
				141	9:97249230:T:C	1.14383	0.00666841	141	6:32609312:A:C	-0.210336	0.00341465
				142	9:97089498:G:T	1.13968	0.00666833	142	6:32565044:T:G	0.198612	0.00341286
				143	9:97090722:A:C	1.13546	0.00666826	143	6:32627394:C:T	-0.214623	0.00340513
				144	9:97120072:G:A	1.12122	0.006668	144	6:32627434:A:C	-0.214623	0.00340513
				145	9:97086467:G:A	1.08858	0.00666743	145	6:32627441:A:C	-0.214623	0.00340513
				146	9:97084115:T:C	1.07028	0.00666712	146	6:32627460:T:G	-0.214623	0.00340513
				147	9:97098344:T:C	1.06734	0.00666707	147	6:32627600:G:T	-0.214623	0.00340513
				148	9:97116442:C:A	1.04243	0.00666666	148	6:32627635:T:G	-0.214623	0.00340513
				149	9:97143545:C:T	1.00004	0.00666597	149	6:32627646:A:G	-0.214623	0.00340513
				150	9:97158965:C:T	0.959419	0.00666534	150	6:32627714:T:G	-0.214623	0.00340513
				151	9:97050164:G:A	0.945569	0.00666513	151	6:32627906:T:C	-0.214623	0.00340513
				152	9:97141530:G:A	0.935731	0.00666499	152	6:32627923:A:G	-0.214623	0.00340513
				153	9:97148934:A:G	0.935731	0.00666499	153	6:32627967:A:G	-0.214623	0.00340513
				154	9:97151996:C:T	0.935731	0.00666499	154	6:32627969:C:T	-0.214623	0.00340513
				155	9:97160290:C:G	0.935731	0.00666499	155	6:32627976:G:A	-0.214623	0.00340513
				156	9:97161890:A:G	0.935731	0.00666499	156	6:32627992:T:C	-0.214623	0.00340513
				157	9:97165834:T:A	0.935731	0.00666499	157	6:32628022:A:G	-0.214623	0.00340513
				158	9:97141725:G:A	0.932251	0.00666494	158	6:32628046:A:G	-0.214623	0.00340513
				159	9:97148032:G:A	0.932251	0.00666494	159	6:32628047:T:A	-0.214623	0.00340513
				160	9:97151194:C:T	0.932251	0.00666494	160	6:32628064:T:C	-0.214623	0.00340513
				161	9:97152557:A:G	0.932251	0.00666494	161	6:32565176:G:C	0.20379	0.00340035
				162	9:97152632:G:A	0.932251	0.00666494	162	6:32607558:A:G	-0.216678	0.00339968
				163	9:97159982:G:C	0.932251	0.00666494	163	6:32607561:C:T	-0.216678	0.00339968
				164	9:97160325:A:G	0.932251	0.00666494	164	6:32439108:A:C	0.217607	0.00339176
				165	9:97162066:G:T	0.932251	0.00666494	165	6:32564898:A:G	0.210573	0.00338686
				166	9:97175774:G:T	0.914572	0.00666468	166	6:32587090:C:T	0.219311	0.00338117
				167	9:97176728:C:T	0.914572	0.00666468	167	6:32607829:A:G	-0.225261	0.00338012
				168	9:97177826:C:T	0.914572	0.00666468	168	6:32607859:C:T	-0.225261	0.00338012
				169	9:97180389:C:T	0.914572	0.00666468	169	6:32607927:C:T	-0.225261	0.00338012
				170	9:97233408:C:T	0.912603	0.00666465	170	6:32608014:T:C	-0.225261	0.00338012
				171	9:97234213:G:C	0.912603	0.00666465	171	6:32608096:G:T	-0.225261	0.00338012
				172	9:97236443:T:C	0.910426	0.00666462	172	6:32604732:G:A	0.231577	0.00337838
				173	9:97167573:C:T	0.910034	0.00666461	173	6:32604372:G:A	-0.226182	0.00337806
				174	9:97076813:C:G	0.90638	0.00666456	174	6:32604000:G:T	-0.226193	0.00337805
				175	9:97180334:A:G	0.906573	0.00666456	175	6:32604410:T:A	-0.226193	0.00337805
				176	9:97187373:G:C	0.906573	0.00666456	176	6:32604515:G:C	-0.226193	0.00337805
				177	9:97223294:C:G	0.904745	0.00666454	177	6:32604522:C:A	-0.226193	0.00337805
				178	9:97238538:A:G	0.904745	0.00666454	178	6:32604697:C:T	-0.226193	0.00337805
				179	9:97239268:T:C	0.904745	0.00666454	179	6:32604699:C:T	-0.226193	0.00337805
				180	9:97188490:G:A	0.901047	0.00666448	180	6:32604727:T:C	-0.226193	0.00337805
				181	9:97192725:G:A	0.892103	0.00666436	181	6:32565213:T:C	0.214986	0.00337732
				182	9:97194992:G:C	0.892103	0.00666436	182	6:32565532:C:G	0.218128	0.00337033
				183	9:97195119:C:G	0.892103	0.00666436	183	6:32607047:T:G	0.235174	0.00336851
				184	9:97199639:C:T	0.892103	0.00666436	184	6:32593465:A:T	0.227111	0.00336844
				185	9:97201550:A:G	0.892103	0.00666436	185	6:32605759:T:A	-0.234794	0.00335795
				186	9:97235361:C:G	0.890283	0.00666433	186	6:32605705:G:T	-0.234789	0.00335792
				187	9:97189472:T:C	0.884373	0.00666425	187	6:32605708:G:A	-0.234789	0.00335792
				188	9:97196979:A:G	0.884373	0.00666425	188	6:32605754:T:A	-0.234789	0.00335792
				189	9:97206737:G:T	0.884373	0.00666425	189	6:32605738:G:A	-0.23479	0.00335785
				190	9:97207669:G:A	0.884373	0.00666425	190	6:32440276:C:T	0.238478	0.00334786
				191	9:97208627:C:G	0.884373	0.00666425	191	6:32627105:T:A	-0.243474	0.00333804
				192	9:97209066:T:C	0.884373	0.00666425	192	6:32627109:A:G	-0.243474	0.00333804
				193	9:97076814:T:C	0.882111	0.00666422	193	6:32627115:G:T	-0.243474	0.00333804
				194	9:97225062:C:T	0.882364	0.00666422	194	6:32627263:T:C	-0.243474	0.00333804
				195	9:97226018:G:A	0.882361	0.00666422	195	6:32627292:A:G	-0.243474	0.00333804
				196	9:97216673:G:A	0.874967	0.00666412	196	6:32627299:A:T	-0.243474	0.00333804
				197	9:97055376:G:A	0.874352	0.00666411	197	6:32627310:C:T	-0.243474	0.00333804
				198	9:97050286:T:C	0.8717	0.00666407	198	6:32627321:T:G	-0.243474	0.00333804
				199	9:97051936:G:A	0.8717	0.00666407	199	6:32442180:T:C	0.243802	0.00333568
				200	9:97067787:G:A	0.870876	0.00666406	200	6:32607158:T:C	-0.245541	0.0033325
				201	9:97211656:A:G	0.866474	0.006664	201	6:32607169:A:G	-0.245541	0.0033325
				202	9:97213444:A:G	0.866474	0.006664	202	6:32607200:T:C	-0.245541	0.0033325
				203	9:97231922:C:A	0.865593	0.00666399	203	6:32607209:A:G	-0.245541	0.0033325
				204	9:97207151:G:C	0.861963	0.00666394	204	6:32607281:G:A	-0.245541	0.0033325
				205	9:97208231:A:G	0.861963	0.00666394	205	6:32607389:T:C	-0.245541	0.0033325
				206	9:97240946:C:A	0.860253	0.00666392	206	6:32607411:G:A	-0.245541	0.0033325
				207	9:97052764:A:T	0.859908	0.00666391	207	6:32588299:A:T	0.242033	0.00332821
				208	9:97053899:T:G	0.859908	0.00666391	208	6:32607453:C:T	-0.249854	0.00332194
				209	9:97063929:T:A	0.859619	0.00666391	209	6:32607470:A:T	-0.249854	0.00332194
				210	9:97064273:C:A	0.859619	0.00666391	210	6:32607492:G:C	-0.249854	0.00332194
				211	9:97073588:A:C	0.859619	0.00666391	211	6:32605101:A:G	0.256646	0.0033158
				212	9:97067478:G:A	0.858391	0.00666389	212	6:32605336:G:A	0.256646	0.0033158
				213	9:97204961:C:T	0.85727	0.00666387	213	6:32605418:G:A	0.256646	0.0033158
				214	9:97228524:T:C	0.855853	0.00666386	214	6:32605419:G:C	0.256646	0.0033158
				215	9:97058302:G:C	0.853379	0.00666382	215	6:32604718:A:G	0.261011	0.0033046
				216	9:97066584:C:T	0.850749	0.00666379	216	6:32604931:C:A	0.261068	0.00330426
				217	9:97069901:C:T	0.850749	0.00666379	217	6:32561895:A:C	0.257246	0.00330192
				218	9:97067870:C:T	0.841927	0.00666367	218	6:32610736:G:A	0.26364	0.00329835
				219	9:97068558:C:G	0.841927	0.00666367	219	6:32626492:G:A	0.365696	0.0032969
				220	9:97068939:A:C	0.841927	0.00666367	220	6:32560875:C:T	0.260432	0.00329339
				221	9:97246561:G:A	0.837471	0.00666361	221	6:32604394:T:C	0.265349	0.00329334
				222	9:97062981:C:T	0.833174	0.00666355	222	6:32606385:C:T	0.265355	0.00329333
				223	9:97051525:A:T	0.829431	0.0066635	223	6:32604108:T:C	0.265379	0.00329329
				224	9:97248166:C:T	0.827402	0.00666348	224	6:32560883:G:A	0.260579	0.00329253
				225	9:97242839:G:A	0.826296	0.00666346	225	6:32611513:A:G	0.267913	0.0032872
				226	9:97101855:T:C	-0.821303	0.00666343	226	6:32603487:T:C	-0.264945	0.00328513
				227	9:97067449:C:T	0.816525	0.00666334	227	6:32604151:C:T	0.269774	0.00328159
				228	9:97099509:C:T	-0.800925	0.00666317	228	6:32604259:C:T	0.269774	0.00328159
				229	9:97242773:T:A	0.799413	0.00666312	229	6:32606794:T:C	-0.247926	0.00328111
				230	9:97245441:T:G	0.799413	0.00666312	230	6:32608707:T:C	0.273335	0.00327299
				231	9:97248021:T:A	0.799413	0.00666312	231	6:32606834:A:C	-0.267345	0.00327123
				232	9:97248053:A:G	0.799413	0.00666312	232	6:32604059:A:G	0.274142	0.0032701
				233	9:97100977:T:C	-0.795796	0.0066631	233	6:32561678:G:A	0.270558	0.00326841
				234	9:97100925:T:C	-0.786326	0.00666298	234	6:32610747:G:C	0.275607	0.00326683
				235	9:97100939:C:T	-0.786332	0.00666298	235	6:32610751:A:G	0.275607	0.00326683
				236	9:97140542:T:C	0.78631	0.00666295	236	6:32592845:T:C	0.276552	0.00326488
				237	9:97102354:G:A	-0.774833	0.00666284	237	6:32592862:T:C	0.276552	0.00326488
				238	9:97125026:T:G	0.773799	0.0066628	238	6:32592868:T:C	0.276552	0.00326488
				239	9:97082699:G:A	0.769115	0.00666274	239	6:32591921:G:T	0.276552	0.00326482
				240	9:97083043:G:A	0.764642	0.00666269	240	6:32610403:C:A	0.276736	0.00326409
				241	9:97128369:G:A	0.756052	0.00666258	241	6:32560982:C:T	0.275048	0.00325668
				242	9:97128745:A:G	0.756052	0.00666258	242	6:32560981:A:G	0.275166	0.00325574
				243	9:97131829:G:A	0.756052	0.00666258	243	6:32592602:T:G	0.27994	0.00325473
				244	9:97134705:A:G	0.756052	0.00666258	244	6:32592605:T:A	0.27994	0.00325473
				245	9:97112279:A:C	0.752932	0.00666255	245	6:32591971:T:G	0.280939	0.00325312
				246	9:97249729:A:G	0.751972	0.00666254	246	6:32605646:T:G	0.281659	0.00325023
				247	9:97121280:A:C	0.748118	0.00666249	247	6:32605972:A:G	0.281659	0.00325023
				248	9:97074179:A:G	0.745755	0.00666246	248	6:32605982:T:G	0.281659	0.00325023
				249	9:97108540:G:C	-0.742878	0.00666246	249	6:32606217:G:A	0.281659	0.00325023
				250	9:97067561:G:A	0.735497	0.00666234	250	6:32606286:A:C	0.281659	0.00325023
				251	9:97137390:G:T	0.729467	0.00666227	251	6:32611537:C:T	0.284232	0.00324404
				252	9:97125074:T:G	0.690149	0.00666183	252	6:32611572:T:A	0.284232	0.00324404
				253	9:97122439:A:T	0.67685	0.00666169	253	6:32611579:A:G	0.284232	0.00324404
				254	9:97118862:G:A	0.643095	0.00666134	254	6:32606052:T:G	0.284025	0.00324365
				255	9:97085638:C:T	0.572644	0.00666066	255	6:32612430:C:T	-0.276673	0.0032377
				256	9:97087823:G:C	0.571268	0.00666065	256	6:32550550:C:G	0.271606	0.00323605
				257	9:97088804:G:A	0.552038	0.00666048	257	6:32610478:C:G	0.288701	0.00323189
				258	9:97140783:A:G	0.542532	0.00666039	258	6:32610481:T:C	0.288701	0.00323189
				259	9:97090131:C:T	0.528588	0.00666028	259	6:32609671:G:A	0.289856	0.00322903
				260	9:97121909:C:T	0.514044	0.00666016	260	6:32607735:G:A	-0.290425	0.00321924
				261	9:97094721:C:T	0.495406	0.00666001	261	6:32607750:T:C	-0.290425	0.00321924
				262	9:97109966:A:G	-0.468225	0.00665982	262	6:32607780:C:T	-0.290439	0.00321918
				263	9:97087857:G:A	0.447702	0.00665965	263	6:32607031:G:T	0.293755	0.00321741
				264	9:97116704:G:A	-0.437532	0.0066596	264	6:32609652:T:A	0.294211	0.00321726
				265	9:97120401:G:A	0.35838	0.00665909	265	6:32609654:G:A	0.294211	0.00321726
				266	9:97118092:C:T	0.328908	0.00665893	266	6:32609655:T:G	0.294211	0.00321726
				267	9:97244531:C:T	0.297425	0.00665877	267	6:32609673:G:A	0.294211	0.00321726
				268	9:97115848:T:C	0.241921	0.00665854	268	6:32434850:G:C	0.292288	0.00321327
				269	9:97067443:G:A	0.221051	0.00665846	269	6:32561246:T:C	0.292309	0.0032116
				270	9:97098300:G:A	-0.117718	0.00665819	270	6:32435542:A:G	0.293182	0.00321057
				271	9:97078732:A:G	-0.108996	0.00665817	271	6:32437614:G:T	0.293221	0.00321045
				272	9:97078831:C:A	-0.100867	0.00665816	272	6:32606942:G:A	0.298124	0.0032055
								273	6:32609380:C:T	0.298585	0.00320538
								274	6:32608756:A:G	0.299601	0.00320212
								275	6:32606646:T:C	0.300353	0.00319955
								276	6:32429758:T:C	0.29763	0.00319867
								277	6:32429825:C:T	0.29763	0.00319867
								278	6:32430326:T:A	0.29763	0.00319867
								279	6:32431124:G:A	0.29763	0.00319867
								280	6:32432835:C:T	0.29763	0.00319867
								281	6:32433167:G:T	0.29763	0.00319867
								282	6:32433192:C:G	0.29763	0.00319867
								283	6:32434149:C:T	0.29763	0.00319867
								284	6:32434240:G:A	0.29763	0.00319867
								285	6:32434349:C:T	0.29763	0.00319867
								286	6:32434361:C:A	0.29763	0.00319867
								287	6:32435550:G:A	0.29763	0.00319867
								288	6:32435556:A:G	0.29763	0.00319867
								289	6:32435684:T:C	0.29763	0.00319867
								290	6:32437050:A:G	0.29763	0.00319867
								291	6:32437160:T:A	0.29763	0.00319867
								292	6:32438159:C:T	0.29763	0.00319867
								293	6:32438298:A:G	0.29763	0.00319867
								294	6:32438542:T:C	0.29763	0.00319867
								295	6:32438648:C:T	0.29763	0.00319867
								296	6:32441008:C:T	0.297649	0.00319857
								297	6:32441150:C:T	0.297649	0.00319857
								298	6:32441276:C:T	0.297649	0.00319857
								299	6:32441392:A:T	0.297649	0.00319857
								300	6:32612982:T:A	0.301777	0.00319646
								301	6:32613052:C:G	0.301777	0.00319646
								302	6:32611234:C:T	0.301798	0.0031964
								303	6:32611243:C:T	0.301798	0.0031964
								304	6:32611260:A:G	0.301798	0.0031964
								305	6:32611265:C:T	0.301798	0.0031964
								306	6:32611301:C:T	0.301798	0.0031964
								307	6:32611312:G:T	0.301798	0.0031964
								308	6:32611357:C:T	0.301798	0.0031964
								309	6:32611392:C:T	0.301798	0.0031964
								310	6:32611393:A:G	0.301798	0.0031964
								311	6:32611403:G:A	0.301798	0.0031964
								312	6:32611418:A:C	0.301798	0.0031964
								313	6:32611427:T:A	0.301798	0.0031964
								314	6:32611466:A:G	0.301798	0.0031964
								315	6:32611650:G:A	0.301798	0.0031964
								316	6:32611760:G:T	0.301798	0.0031964
								317	6:32611971:G:C	0.301798	0.0031964
								318	6:32611982:A:C	0.301798	0.0031964
								319	6:32611474:G:A	0.30183	0.00319611
								320	6:32560829:G:C	0.29818	0.0031945
								321	6:32434011:G:A	0.302055	0.00318671
								322	6:32434130:T:C	0.302055	0.00318671
								323	6:32434135:G:A	0.302055	0.00318671
								324	6:32612008:T:C	0.306113	0.00318447
								325	6:32612987:G:A	0.30611	0.00318447
								326	6:32613104:T:G	0.306113	0.00318447
								327	6:32611737:T:C	0.306132	0.0031844
								328	6:32611769:G:C	0.306132	0.0031844
								329	6:32611964:C:T	0.306132	0.0031844
								330	6:32627365:T:C	-0.304682	0.00318114
								331	6:32445600:G:A	0.306524	0.00317452
								332	6:32447667:C:T	0.306524	0.00317452
								333	6:32432077:G:C	0.306526	0.0031745
								334	6:32432181:A:G	0.306526	0.0031745
								335	6:32608739:C:A	0.310364	0.00317252
								336	6:32608844:A:G	0.310364	0.00317252
								337	6:32608925:C:T	0.310364	0.00317252
								338	6:32608981:A:C	0.310364	0.00317252
								339	6:32609042:C:A	0.310364	0.00317252
								340	6:32609056:C:T	0.310364	0.00317252
								341	6:32609106:T:C	0.310364	0.00317252
								342	6:32609213:G:A	0.310364	0.00317252
								343	6:32609221:G:C	0.310364	0.00317252
								344	6:32609358:C:T	0.310364	0.00317252
								345	6:32613028:G:A	0.311667	0.00316921
								346	6:32607288:G:A	0.312501	0.00316541
								347	6:32446588:G:A	0.31095	0.00316241
								348	6:32431886:A:G	0.310973	0.00316232
								349	6:32623050:C:T	-0.31221	0.00316145
								350	6:32623072:A:G	-0.31221	0.00316145
								351	6:32624767:G:A	-0.31221	0.00316145
								352	6:32624828:C:T	-0.31221	0.00316145
								353	6:32624829:T:C	-0.31221	0.00316145
								354	6:32623096:A:G	-0.312219	0.00316144
								355	6:32623102:G:C	-0.312219	0.00316144
								356	6:32623219:T:C	-0.312219	0.00316144
								357	6:32623233:G:A	-0.312219	0.00316144
								358	6:32623242:G:A	-0.312219	0.00316144
								359	6:32623300:C:T	-0.312219	0.00316144
								360	6:32623307:C:T	-0.312219	0.00316144
								361	6:32623317:A:T	-0.312219	0.00316144
								362	6:32623325:T:C	-0.312219	0.00316144
								363	6:32623348:A:G	-0.312219	0.00316144
								364	6:32623377:C:T	-0.312219	0.00316144
								365	6:32623393:A:T	-0.312219	0.00316144
								366	6:32622173:T:C	-0.312219	0.00316139
								367	6:32622174:T:C	-0.312219	0.00316139
								368	6:32622178:A:G	-0.312219	0.00316139
								369	6:32622186:T:C	-0.312219	0.00316139
								370	6:32622190:A:G	-0.312219	0.00316139
								371	6:32622195:G:T	-0.312219	0.00316139
								372	6:32622203:G:T	-0.312219	0.00316139
								373	6:32608972:G:T	0.314728	0.00316034
								374	6:32627352:A:G	-0.31279	0.00315828
								375	6:32560990:G:A	0.311521	0.00315826
								376	6:32613093:C:T	0.315996	0.00315707
								377	6:32613042:A:C	0.316036	0.00315702
								378	6:32592229:G:A	0.319159	0.00314807
								379	6:32592337:G:A	0.319159	0.00314807
								380	6:32608251:C:G	0.318838	0.00314774
								381	6:32608473:G:A	0.318838	0.00314774
								382	6:32608483:T:C	0.318838	0.00314774
								383	6:32439029:T:C	0.310205	0.00314756
								384	6:32610009:C:G	0.320421	0.00314466
								385	6:32610214:T:C	0.320421	0.00314466
								386	6:32610220:A:G	0.320421	0.00314466
								387	6:32439490:T:A	0.316983	0.00313473
								388	6:32608761:A:C	0.327881	0.00312311
								389	6:32607253:C:A	0.328819	0.00311947
								390	6:32560727:C:A	0.32792	0.00311452
								391	6:32607227:A:G	0.333208	0.00310695
								392	6:32438867:G:T	0.332829	0.00310083
								393	6:32590870:T:C	0.336647	0.00309839
								394	6:32590879:C:A	0.336647	0.00309839
								395	6:32611958:C:G	0.337809	0.00309533
								396	6:32623430:G:A	-0.336753	0.00309408
								397	6:32623445:T:C	-0.336753	0.00309408
								398	6:32623458:T:C	-0.336753	0.00309408
								399	6:32623475:C:G	-0.336753	0.00309408
								400	6:32623483:A:C	-0.336753	0.00309408
								401	6:32623487:T:G	-0.336753	0.00309408
								402	6:32561911:A:G	0.336612	0.0030908
								403	6:32561846:G:C	0.336848	0.00308945
								404	6:32608537:A:C	0.339826	0.00308892
								405	6:32608792:A:T	0.339826	0.00308892
								406	6:32608809:T:C	0.339826	0.00308892
								407	6:32608856:T:C	0.339826	0.00308892
								408	6:32607152:G:C	0.339586	0.00308883
								409	6:32607154:C:T	0.339586	0.00308883
								410	6:32607203:G:A	0.339586	0.00308883
								411	6:32607239:C:A	0.339586	0.00308883
								412	6:32607242:G:A	0.339586	0.00308883
								413	6:32607368:T:C	0.339586	0.00308883
								414	6:32635809:T:C	-0.337091	0.00308874
								415	6:32608289:G:A	0.340769	0.00308522
								416	6:32593639:C:A	0.342233	0.00308255
								417	6:32593649:G:A	0.342233	0.00308255
								418	6:32593688:T:A	0.342233	0.00308255
								419	6:32624847:G:T	-0.341071	0.0030821
								420	6:32608752:C:T	0.344188	0.00307634
								421	6:32607320:A:C	0.343913	0.00307631
								422	6:32561207:C:T	0.343058	0.00307208
								423	6:32561201:A:G	0.343306	0.00307081
								424	6:32627489:A:G	-0.345203	0.00306828
								425	6:32607414:C:A	0.348324	0.00306345
								426	6:32607416:G:A	0.348324	0.00306345
								427	6:32607820:G:T	0.348324	0.00306345
								428	6:32607828:G:T	0.348321	0.00306345
								429	6:32607973:G:A	0.348321	0.00306345
								430	6:32607985:A:G	0.348321	0.00306345
								431	6:32608035:T:C	0.348321	0.00306345
								432	6:32608108:C:T	0.348324	0.00306345
								433	6:32608417:G:A	0.348321	0.00306345
								434	6:32608467:G:A	0.348321	0.00306345
								435	6:32429643:T:C	0.350965	0.00305008
								436	6:32561186:G:A	0.353407	0.00304222
								437	6:32561887:G:C	0.354383	0.00303941
								438	6:32607713:C:T	0.357048	0.00303805
								439	6:32436240:A:C	0.355249	0.0030378
								440	6:32436250:A:T	0.355249	0.0030378
								441	6:32429327:C:T	0.355416	0.0030373
								442	6:32560934:G:C	0.35785	0.00302947
								443	6:32560715:G:A	0.365487	0.00300735
								444	6:32591448:G:A	0.370418	0.00299983
								445	6:32591173:C:T	0.370455	0.00299978
								446	6:32560870:T:A	0.370912	0.00299225
								447	6:32591597:T:C	0.374779	0.00298692
								448	6:32560716:T:C	0.374307	0.00298202
								449	6:32561880:T:G	0.378701	0.00296861
								450	6:32561659:T:C	0.380015	0.0029647
								451	6:32560859:A:C	0.391963	0.00293059
								452	6:32546696:G:A	0.394189	0.00292342
								453	6:32594028:T:G	0.396779	0.00292115
								454	6:32561819:G:A	0.396528	0.00291629
								455	6:32437223:G:T	0.398136	0.00291244
								456	6:32590774:T:C	0.399846	0.00291207
								457	6:32607926:T:G	-0.400494	0.00288786
								458	6:32561885:C:A	0.41481	0.00286285
								459	6:32596475:C:A	0.416427	0.00286176
								460	6:32594441:A:G	0.415211	0.00285641
								461	6:32561411:C:T	0.41797	0.00285334
								462	6:32597538:C:G	0.420816	0.00284847
								463	6:32561766:A:G	0.421963	0.00284091
								464	6:32561495:G:A	0.426628	0.0028278
								465	6:32561161:T:A	0.431271	0.00281366
								466	6:32561137:C:G	0.432494	0.00281015
								467	6:32590780:T:C	0.433657	0.00280971
								468	6:32587508:T:C	0.433769	0.00280918
								469	6:32587520:G:T	0.433769	0.00280918
								470	6:32428715:G:A	0.434074	0.00280174
								471	6:32588953:A:G	0.436874	0.00279978
								472	6:32588057:A:G	0.438133	0.00279594
								473	6:32594403:C:T	0.438162	0.00279593
								474	6:32594159:G:A	0.438187	0.00279586
								475	6:32594176:G:T	0.438187	0.00279586
								476	6:32594217:G:T	0.438187	0.00279586
								477	6:32594304:T:C	0.438187	0.00279586
								478	6:32594341:T:C	0.438187	0.00279586
								479	6:32587613:C:T	0.442488	0.00278266
								480	6:32588056:C:T	0.442488	0.00278266
								481	6:32588193:A:G	0.442488	0.00278266
								482	6:32588002:T:C	0.442513	0.0027826
								483	6:32590437:A:G	0.446745	0.00276988
								484	6:32587661:G:A	0.446844	0.0027694
								485	6:32560432:C:T	0.449036	0.00276056
								486	6:32595097:C:A	0.451364	0.00275574
								487	6:32595117:C:T	0.451364	0.00275574
								488	6:32559781:A:C	0.45131	0.00275364
								489	6:32608179:A:C	0.452522	0.00275165
								490	6:32590602:T:C	0.455571	0.00274296
								491	6:32587812:G:A	0.458719	0.00273318
								492	6:32603742:A:G	-0.444927	0.00272044
								493	6:32561175:T:C	0.462486	0.0027202
								494	6:32587973:G:A	0.463131	0.00271972
								495	6:32591128:G:A	0.463595	0.00271846
								496	6:32559708:G:A	0.46334	0.00271743
								497	6:32587117:C:G	0.467584	0.0027061
								498	6:32428115:G:A	0.483904	0.00265392
								499	6:32428062:C:T	0.483969	0.00265371
								500	6:32428079:C:A	0.483969	0.00265371
								501	6:32439393:A:C	0.498529	0.00261098
								502	6:32587431:T:C	-0.499944	0.00260776
								503	6:32436680:A:G	0.512793	0.00256865
								504	6:32436687:G:C	0.512793	0.00256865
								505	6:32436733:A:C	0.512793	0.00256865
								506	6:32587375:G:A	-0.545755	0.00247935
								507	6:32608303:T:C	-0.596991	0.00233705
								508	6:32609279:C:T	-0.612553	0.00229462
								509	6:32604124:G:A	-0.620654	0.00227253
								510	6:32605257:C:A	-0.624954	0.00226086
								511	6:32606005:A:G	-0.636549	0.00222957
								512	6:32606325:G:A	-0.649306	0.00219545
								513	6:32431544:A:G	0.652208	0.00217584
								514	6:32608181:A:G	-0.666604	0.00215213
								515	6:32610257:T:C	0.696603	0.00205398
								516	6:32587426:A:C	-0.743674	0.0019555
								517	6:32587391:C:T	-0.752264	0.00193479
								518	6:32587424:C:T	-0.752264	0.00193479
								519	6:32566149:G:A	-0.76389	0.00192224
								520	6:32609855:A:C	0.754966	0.00189754
								521	6:32610255:G:A	0.759325	0.00188678
								522	6:32567296:G:C	-0.792051	0.00185811
								523	6:32609456:C:T	0.776558	0.00184469
								524	6:32609586:A:G	0.776567	0.00184468
								525	6:32589771:A:G	0.781766	0.00183457
								526	6:32589806:A:G	0.781766	0.00183457
								527	6:32609746:C:T	0.789475	0.00181376
								528	6:32610008:C:T	0.789475	0.00181376
								529	6:32610134:G:A	0.789475	0.00181376
								530	6:32610171:A:T	0.789475	0.00181376
								531	6:32610196:G:A	0.789475	0.00181376
								532	6:32610201:T:A	0.789475	0.00181376
								533	6:32609634:A:G	0.789487	0.00181375
								534	6:32609645:T:C	0.789487	0.00181375
								535	6:32609647:T:G	0.789487	0.00181375
								536	6:32611849:A:C	0.797031	0.00179643
								537	6:32612041:A:G	0.814483	0.00175596
								538	6:32613050:G:A	-0.84903	0.00169927
								539	6:32613062:G:C	-0.84903	0.00169927
								540	6:32613114:G:T	-0.84903	0.00169927
								541	6:32613146:A:G	-0.84903	0.00169927
								542	6:32612860:A:G	-0.853245	0.00169009
								543	6:32612868:T:C	-0.853245	0.00169009
								544	6:32612883:A:G	-0.853245	0.00169009
								545	6:32612886:T:C	-0.853245	0.00169009
								546	6:32612899:T:G	-0.853245	0.00169009
								547	6:32612725:C:T	-0.853289	0.00168998
								548	6:32612726:A:G	-0.853289	0.00168998
								549	6:32612733:G:A	-0.853289	0.00168998
								550	6:32612752:A:G	-0.853289	0.00168998
								551	6:32612754:A:G	-0.853289	0.00168998
								552	6:32612800:T:G	-0.853289	0.00168998
								553	6:32612807:C:T	-0.853289	0.00168998
								554	6:32612816:A:G	-0.853289	0.00168998
								555	6:32612823:T:C	-0.853289	0.00168998
								556	6:32612827:G:A	-0.853289	0.00168998
								557	6:32612979:A:T	-0.853289	0.00168998
								558	6:32612981:A:G	-0.853289	0.00168998
								559	6:32612287:A:G	-0.883127	0.0016264
								560	6:32612288:A:G	-0.883127	0.0016264
								561	6:32612309:T:A	-0.883127	0.0016264
								562	6:32612336:G:A	-0.883127	0.0016264
								563	6:32612339:C:T	-0.883127	0.0016264
								564	6:32612343:T:C	-0.883127	0.0016264
								565	6:32612396:T:C	-0.883127	0.0016264
								566	6:32612410:C:T	-0.883127	0.0016264
								567	6:32608629:A:G	-0.894496	0.00160275
								568	6:32593033:C:T	-1.34416	0.00158725
								569	6:32609341:C:T	-0.907444	0.00157646
								570	6:32608184:A:T	-0.909862	0.00157204
								571	6:32608508:A:T	-0.909862	0.00157204
								572	6:32606294:A:T	0.959057	0.00145989
								573	6:32626801:C:T	-1.03901	0.00139287
								574	6:32626819:G:T	-1.07442	0.00133986
								575	6:32627117:C:A	-1.11784	0.0012634
								576	6:32586794:T:G	1.18404	0.00122785
								577	6:32608187:C:T	1.59246	0.000627781
								578	6:32589282:G:A	1.74231	0.000493259
								579	6:32605724:A:G	1.79447	0.00046712
								580	6:32606367:C:G	1.92878	0.000377685
								581	6:32606732:G:A	1.96094	0.000356181
								582	6:32565056:T:G	-3.30429	3.46985e-05

## Sheet: Supplementary Table S5
Supplementary Table S5. Results of eQTL analysis using top 3 SNPs from GTEx
Gencode Id	Gene Symbol	Variant Id	SNP Id	P-Value	NES	Tissue
ENSG00000229391.7	HLA-DRB6	chr6_32597279_T_G_b38	rs28366355	1.2e-100	0.91	Muscle - Skeletal
ENSG00000237541.3	HLA-DQA2	chr6_32597279_T_G_b38	rs28366355	1e-97	0.9	Whole Blood
ENSG00000229391.7	HLA-DRB6	chr6_32597279_T_G_b38	rs28366355	2.4e-95	1	Adipose - Subcutaneous
ENSG00000237541.3	HLA-DQA2	chr6_32597279_T_G_b38	rs28366355	1.4e-93	0.94	Muscle - Skeletal
ENSG00000229391.7	HLA-DRB6	chr6_32597279_T_G_b38	rs28366355	3.4e-88	0.92	Skin - Sun Exposed (Lower leg)
ENSG00000229391.7	HLA-DRB6	chr6_32597279_T_G_b38	rs28366355	3.7e-87	0.9	Nerve - Tibial
ENSG00000229391.7	HLA-DRB6	chr6_32597279_T_G_b38	rs28366355	5.5e-83	0.98	Esophagus - Muscularis
ENSG00000229391.7	HLA-DRB6	chr6_32597279_T_G_b38	rs28366355	2.9e-80	0.86	Thyroid
ENSG00000237541.3	HLA-DQA2	chr6_32597279_T_G_b38	rs28366355	6.7e-80	1	Adipose - Subcutaneous
ENSG00000237541.3	HLA-DQA2	chr6_32597279_T_G_b38	rs28366355	1e-78	0.98	Nerve - Tibial
ENSG00000229391.7	HLA-DRB6	chr6_32597279_T_G_b38	rs28366355	1.8e-78	0.91	Lung
ENSG00000237541.3	HLA-DQA2	chr6_32597279_T_G_b38	rs28366355	2.3e-77	0.91	Artery - Tibial
ENSG00000237541.3	HLA-DQA2	chr6_32597279_T_G_b38	rs28366355	2.5e-75	0.83	Skin - Sun Exposed (Lower leg)
ENSG00000229391.7	HLA-DRB6	chr6_32597279_T_G_b38	rs28366355	4.7e-75	0.7	Whole Blood
ENSG00000237541.3	HLA-DQA2	chr6_32597279_T_G_b38	rs28366355	1.8e-74	0.89	Thyroid
ENSG00000237541.3	HLA-DQA2	chr6_32597279_T_G_b38	rs28366355	6.4e-69	0.94	Lung
ENSG00000229391.7	HLA-DRB6	chr6_32597279_T_G_b38	rs28366355	5.8e-68	0.92	Skin - Not Sun Exposed (Suprapubic)
ENSG00000229391.7	HLA-DRB6	chr6_32597279_T_G_b38	rs28366355	1.2e-67	0.67	Artery - Tibial
ENSG00000229391.7	HLA-DRB6	chr6_32597279_T_G_b38	rs28366355	4e-67	0.96	Adipose - Visceral (Omentum)
ENSG00000237541.3	HLA-DQA2	chr6_32597279_T_G_b38	rs28366355	5.4e-65	1	Adipose - Visceral (Omentum)
ENSG00000229391.7	HLA-DRB6	chr6_32597279_T_G_b38	rs28366355	3.9e-64	0.82	Esophagus - Mucosa
ENSG00000237541.3	HLA-DQA2	chr6_32597279_T_G_b38	rs28366355	6.5e-64	0.97	Esophagus - Muscularis
ENSG00000229391.7	HLA-DRB6	chr6_32597279_T_G_b38	rs28366355	6.5e-58	0.98	Esophagus - Gastroesophageal Junction
ENSG00000237541.3	HLA-DQA2	chr6_32597279_T_G_b38	rs28366355	1.3e-57	0.83	Esophagus - Mucosa
ENSG00000229391.7	HLA-DRB6	chr6_32597279_T_G_b38	rs28366355	3.8e-57	0.88	Breast - Mammary Tissue
ENSG00000229391.7	HLA-DRB6	chr6_32597279_T_G_b38	rs28366355	3.8e-52	0.88	Heart - Left Ventricle
ENSG00000229391.7	HLA-DRB6	chr6_32597279_T_G_b38	rs28366355	1.6e-51	1	Colon - Sigmoid
ENSG00000237541.3	HLA-DQA2	chr6_32597279_T_G_b38	rs28366355	8.5e-51	1	Breast - Mammary Tissue
ENSG00000237541.3	HLA-DQA2	chr6_32597279_T_G_b38	rs28366355	1.8e-50	0.69	Skin - Not Sun Exposed (Suprapubic)
ENSG00000237541.3	HLA-DQA2	chr6_32597279_T_G_b38	rs28366355	2.4e-50	1.1	Esophagus - Gastroesophageal Junction
ENSG00000229391.7	HLA-DRB6	chr6_32597279_T_G_b38	rs28366355	1.4e-49	0.89	Heart - Atrial Appendage
ENSG00000229391.7	HLA-DRB6	chr6_32597279_T_G_b38	rs28366355	4.5e-49	0.82	Colon - Transverse
ENSG00000237541.3	HLA-DQA2	chr6_32597279_T_G_b38	rs28366355	8.5e-45	0.93	Heart - Left Ventricle
ENSG00000237541.3	HLA-DQA2	chr6_32597279_T_G_b38	rs28366355	4.5e-43	0.84	Colon - Transverse
ENSG00000196126.11	HLA-DRB1	chr6_32597279_T_G_b38	rs28366355	2e-42	-0.4	Lung
ENSG00000237541.3	HLA-DQA2	chr6_32597279_T_G_b38	rs28366355	1.4e-41	0.85	Artery - Aorta
ENSG00000229391.7	HLA-DRB6	chr6_32597279_T_G_b38	rs28366355	3.3e-41	0.71	Artery - Aorta
ENSG00000237541.3	HLA-DQA2	chr6_32597279_T_G_b38	rs28366355	6.2e-41	0.86	Heart - Atrial Appendage
ENSG00000237541.3	HLA-DQA2	chr6_32597279_T_G_b38	rs28366355	1.6e-40	0.95	Colon - Sigmoid
ENSG00000229391.7	HLA-DRB6	chr6_32597279_T_G_b38	rs28366355	3e-40	0.8	Pancreas
ENSG00000237541.3	HLA-DQA2	chr6_32597279_T_G_b38	rs28366355	7.9e-38	0.88	Stomach
ENSG00000229391.7	HLA-DRB6	chr6_32597279_T_G_b38	rs28366355	2.9e-37	0.76	Testis
ENSG00000196126.11	HLA-DRB1	chr6_32597279_T_G_b38	rs28366355	2.2e-35	-0.39	Thyroid
ENSG00000229391.7	HLA-DRB6	chr6_32597279_T_G_b38	rs28366355	4.5e-34	0.99	Spleen
ENSG00000229391.7	HLA-DRB6	chr6_32597279_T_G_b38	rs28366355	6.8e-33	0.91	Prostate
ENSG00000196126.11	HLA-DRB1	chr6_32597279_T_G_b38	rs28366355	2e-32	-0.36	Skin - Sun Exposed (Lower leg)
ENSG00000229391.7	HLA-DRB6	chr6_32597279_T_G_b38	rs28366355	2.1e-32	0.78	Pituitary
ENSG00000237541.3	HLA-DQA2	chr6_32597279_T_G_b38	rs28366355	2.6e-32	0.82	Pancreas
ENSG00000237541.3	HLA-DQA2	chr6_32597279_T_G_b38	rs28366355	2.5e-30	0.94	Prostate
ENSG00000229391.7	HLA-DRB6	chr6_32597279_T_G_b38	rs28366355	2.7e-30	0.65	Stomach
ENSG00000196126.11	HLA-DRB1	chr6_32597279_T_G_b38	rs28366355	1.7e-29	-0.37	Skin - Not Sun Exposed (Suprapubic)
ENSG00000237541.3	HLA-DQA2	chr6_32597279_T_G_b38	rs28366355	1.9e-28	1	Adrenal Gland
ENSG00000237541.3	HLA-DQA2	chr6_32597279_T_G_b38	rs28366355	2.5e-28	0.81	Testis
ENSG00000196126.11	HLA-DRB1	chr6_32597279_T_G_b38	rs28366355	2.8e-28	-0.32	Muscle - Skeletal
ENSG00000196735.11	HLA-DQA1	chr6_32597279_T_G_b38	rs28366355	3.1e-28	-0.45	Skin - Sun Exposed (Lower leg)
ENSG00000229391.7	HLA-DRB6	chr6_32597279_T_G_b38	rs28366355	5.6e-28	0.77	Artery - Coronary
ENSG00000229391.7	HLA-DRB6	chr6_32597279_T_G_b38	rs28366355	2.7e-27	0.95	Liver
ENSG00000237541.3	HLA-DQA2	chr6_32597279_T_G_b38	rs28366355	7.6e-27	0.91	Spleen
ENSG00000196735.11	HLA-DQA1	chr6_32597279_T_G_b38	rs28366355	8.2e-27	-0.44	Skin - Not Sun Exposed (Suprapubic)
ENSG00000196126.11	HLA-DRB1	chr6_32597279_T_G_b38	rs28366355	1.7e-25	-0.18	Whole Blood
ENSG00000229391.7	HLA-DRB6	chr6_32597279_T_G_b38	rs28366355	3.6e-25	0.76	Brain - Nucleus accumbens (basal ganglia)
ENSG00000237541.3	HLA-DQA2	chr6_32597279_T_G_b38	rs28366355	5.7e-25	0.87	Artery - Coronary
ENSG00000237541.3	HLA-DQA2	chr6_32597279_T_G_b38	rs28366355	6.9e-25	0.81	Pituitary
ENSG00000232629.8	HLA-DQB2	chr6_32597279_T_G_b38	rs28366355	2e-24	0.44	Whole Blood
ENSG00000229391.7	HLA-DRB6	chr6_32597279_T_G_b38	rs28366355	4.6e-24	0.75	Brain - Caudate (basal ganglia)
ENSG00000237541.3	HLA-DQA2	chr6_32597279_T_G_b38	rs28366355	5.6e-23	1.1	Cells - EBV-transformed lymphocytes
ENSG00000229391.7	HLA-DRB6	chr6_32597279_T_G_b38	rs28366355	9.7e-23	0.79	Brain - Cerebellar Hemisphere
ENSG00000196126.11	HLA-DRB1	chr6_32597279_T_G_b38	rs28366355	1.9e-22	-0.24	Artery - Tibial
ENSG00000229391.7	HLA-DRB6	chr6_32597279_T_G_b38	rs28366355	2.3e-22	0.78	Brain - Hypothalamus
ENSG00000237541.3	HLA-DQA2	chr6_32597279_T_G_b38	rs28366355	4.1e-22	0.91	Liver
ENSG00000196126.11	HLA-DRB1	chr6_32597279_T_G_b38	rs28366355	5.2e-22	-0.37	Heart - Left Ventricle
ENSG00000229391.7	HLA-DRB6	chr6_32597279_T_G_b38	rs28366355	7e-22	0.93	Brain - Putamen (basal ganglia)
ENSG00000196126.11	HLA-DRB1	chr6_32597279_T_G_b38	rs28366355	1.2e-21	-0.5	Heart - Atrial Appendage
ENSG00000196126.11	HLA-DRB1	chr6_32597279_T_G_b38	rs28366355	1.2e-21	-0.32	Adipose - Subcutaneous
ENSG00000237541.3	HLA-DQA2	chr6_32597279_T_G_b38	rs28366355	1.9e-21	0.9	Small Intestine - Terminal Ileum
ENSG00000229391.7	HLA-DRB6	chr6_32597279_T_G_b38	rs28366355	4.2e-21	0.81	Brain - Hippocampus
ENSG00000237541.3	HLA-DQA2	chr6_32597279_T_G_b38	rs28366355	4.1e-20	0.76	Brain - Nucleus accumbens (basal ganglia)
ENSG00000229391.7	HLA-DRB6	chr6_32597279_T_G_b38	rs28366355	8.6e-20	0.69	Brain - Cortex
ENSG00000196126.11	HLA-DRB1	chr6_32597279_T_G_b38	rs28366355	1.3e-19	-0.28	Esophagus - Mucosa
ENSG00000237541.3	HLA-DQA2	chr6_32597279_T_G_b38	rs28366355	1.6e-19	0.89	Ovary
ENSG00000229391.7	HLA-DRB6	chr6_32597279_T_G_b38	rs28366355	2.5e-19	0.75	Ovary
ENSG00000237541.3	HLA-DQA2	chr6_32597279_T_G_b38	rs28366355	4e-19	0.83	Brain - Caudate (basal ganglia)
ENSG00000196126.11	HLA-DRB1	chr6_32597279_T_G_b38	rs28366355	4.7e-19	-0.31	Artery - Aorta
ENSG00000229391.7	HLA-DRB6	chr6_32597279_T_G_b38	rs28366355	1e-18	0.6	Brain - Frontal Cortex (BA9)
ENSG00000229391.7	HLA-DRB6	chr6_32597279_T_G_b38	rs28366355	3.2e-18	0.87	Uterus
ENSG00000237541.3	HLA-DQA2	chr6_32597279_T_G_b38	rs28366355	6.3e-18	1	Uterus
ENSG00000196126.11	HLA-DRB1	chr6_32597279_T_G_b38	rs28366355	6.4e-18	-0.36	Pancreas
ENSG00000229391.7	HLA-DRB6	chr6_32597279_T_G_b38	rs28366355	9.2e-18	0.79	Brain - Substantia nigra
ENSG00000232629.8	HLA-DQB2	chr6_32597279_T_G_b38	rs28366355	1.1e-17	0.48	Nerve - Tibial
ENSG00000196126.11	HLA-DRB1	chr6_32597279_T_G_b38	rs28366355	1.3e-17	-0.33	Adipose - Visceral (Omentum)
ENSG00000196735.11	HLA-DQA1	chr6_32597279_T_G_b38	rs28366355	1.1e-16	-0.32	Esophagus - Mucosa
ENSG00000229391.7	HLA-DRB6	chr6_32597279_T_G_b38	rs28366355	1.9e-16	0.71	Brain - Amygdala
ENSG00000229391.7	HLA-DRB6	chr6_32597279_T_G_b38	rs28366355	2.6e-16	0.67	Brain - Cerebellum
ENSG00000229391.7	HLA-DRB6	chr6_32597279_T_G_b38	rs28366355	3e-16	0.68	Brain - Anterior cingulate cortex (BA24)
ENSG00000196126.11	HLA-DRB1	chr6_32597279_T_G_b38	rs28366355	3.1e-16	-0.38	Stomach
ENSG00000196301.3	HLA-DRB9	chr6_32597279_T_G_b38	rs28366355	3.2e-16	0.34	Whole Blood
ENSG00000196735.11	HLA-DQA1	chr6_32597279_T_G_b38	rs28366355	3.4e-16	-0.32	Lung
ENSG00000237541.3	HLA-DQA2	chr6_32597279_T_G_b38	rs28366355	5.6e-16	0.76	Brain - Frontal Cortex (BA9)
ENSG00000179344.16	HLA-DQB1	chr6_32597279_T_G_b38	rs28366355	6.8e-16	-0.36	Muscle - Skeletal
ENSG00000196126.11	HLA-DRB1	chr6_32597279_T_G_b38	rs28366355	7.8e-16	-0.55	Brain - Anterior cingulate cortex (BA24)
ENSG00000237541.3	HLA-DQA2	chr6_32597279_T_G_b38	rs28366355	1.3e-15	0.73	Brain - Hypothalamus
ENSG00000229391.7	HLA-DRB6	chr6_32597279_T_G_b38	rs28366355	1.4e-15	0.81	Adrenal Gland
ENSG00000196126.11	HLA-DRB1	chr6_32597279_T_G_b38	rs28366355	1.7e-15	-0.28	Breast - Mammary Tissue
ENSG00000232629.8	HLA-DQB2	chr6_32597279_T_G_b38	rs28366355	1.9e-15	0.38	Artery - Tibial
ENSG00000196126.11	HLA-DRB1	chr6_32597279_T_G_b38	rs28366355	4.4e-15	-0.23	Nerve - Tibial
ENSG00000196735.11	HLA-DQA1	chr6_32597279_T_G_b38	rs28366355	5.4e-15	-0.34	Artery - Aorta
ENSG00000232629.8	HLA-DQB2	chr6_32597279_T_G_b38	rs28366355	6e-15	0.39	Thyroid
ENSG00000232629.8	HLA-DQB2	chr6_32597279_T_G_b38	rs28366355	8.1e-15	0.46	Adipose - Subcutaneous
ENSG00000229391.7	HLA-DRB6	chr6_32597279_T_G_b38	rs28366355	1.1e-14	0.81	Vagina
ENSG00000237541.3	HLA-DQA2	chr6_32597279_T_G_b38	rs28366355	2.8e-14	0.69	Brain - Cortex
ENSG00000237541.3	HLA-DQA2	chr6_32597279_T_G_b38	rs28366355	5.5e-14	0.77	Brain - Putamen (basal ganglia)
ENSG00000237541.3	HLA-DQA2	chr6_32597279_T_G_b38	rs28366355	6.4e-14	0.73	Brain - Cerebellar Hemisphere
ENSG00000237541.3	HLA-DQA2	chr6_32597279_T_G_b38	rs28366355	6.7e-14	0.63	Brain - Cerebellum
ENSG00000229391.7	HLA-DRB6	chr6_32597279_T_G_b38	rs28366355	7.4e-14	0.68	Brain - Spinal cord (cervical c-1)
ENSG00000237541.3	HLA-DQA2	chr6_32597279_T_G_b38	rs28366355	1.5e-13	0.88	Minor Salivary Gland
ENSG00000232629.8	HLA-DQB2	chr6_32597279_T_G_b38	rs28366355	1.8e-13	0.37	Muscle - Skeletal
ENSG00000196126.11	HLA-DRB1	chr6_32597279_T_G_b38	rs28366355	2.3e-13	-0.44	Testis
ENSG00000229391.7	HLA-DRB6	chr6_32597279_T_G_b38	rs28366355	3.5e-13	0.79	Minor Salivary Gland
ENSG00000179344.16	HLA-DQB1	chr6_32597279_T_G_b38	rs28366355	4.3e-13	-0.25	Whole Blood
ENSG00000196126.11	HLA-DRB1	chr6_32597279_T_G_b38	rs28366355	4.5e-13	-0.48	Brain - Cerebellum
ENSG00000232629.8	HLA-DQB2	chr6_32597279_T_G_b38	rs28366355	6e-13	0.39	Lung
ENSG00000237541.3	HLA-DQA2	chr6_32597279_T_G_b38	rs28366355	9.5e-13	0.76	Brain - Substantia nigra
ENSG00000196735.11	HLA-DQA1	chr6_32597279_T_G_b38	rs28366355	1.9e-12	-0.75	Cells - EBV-transformed lymphocytes
ENSG00000229391.7	HLA-DRB6	chr6_32597279_T_G_b38	rs28366355	2.3e-12	0.66	Small Intestine - Terminal Ileum
ENSG00000196126.11	HLA-DRB1	chr6_32597279_T_G_b38	rs28366355	4e-12	-0.36	Brain - Caudate (basal ganglia)
ENSG00000196735.11	HLA-DQA1	chr6_32597279_T_G_b38	rs28366355	5e-12	-0.22	Artery - Tibial
ENSG00000237541.3	HLA-DQA2	chr6_32597279_T_G_b38	rs28366355	5.1e-12	0.67	Brain - Hippocampus
ENSG00000237541.3	HLA-DQA2	chr6_32597279_T_G_b38	rs28366355	7.5e-12	0.8	Vagina
ENSG00000196126.11	HLA-DRB1	chr6_32597279_T_G_b38	rs28366355	7.9e-12	-0.41	Brain - Cortex
ENSG00000196126.11	HLA-DRB1	chr6_32597279_T_G_b38	rs28366355	8.5e-12	-0.32	Pituitary
ENSG00000196126.11	HLA-DRB1	chr6_32597279_T_G_b38	rs28366355	9.9e-12	-0.5	Brain - Putamen (basal ganglia)
ENSG00000232629.8	HLA-DQB2	chr6_32597279_T_G_b38	rs28366355	1.1e-11	0.43	Esophagus - Muscularis
ENSG00000204338.8	CYP21A1P	chr6_32597279_T_G_b38	rs28366355	1.3e-11	0.3	Whole Blood
ENSG00000196735.11	HLA-DQA1	chr6_32597279_T_G_b38	rs28366355	1.5e-11	-0.25	Thyroid
ENSG00000196126.11	HLA-DRB1	chr6_32597279_T_G_b38	rs28366355	2.3e-11	-0.32	Spleen
ENSG00000237541.3	HLA-DQA2	chr6_32597279_T_G_b38	rs28366355	2.6e-11	0.7	Brain - Anterior cingulate cortex (BA24)
ENSG00000179344.16	HLA-DQB1	chr6_32597279_T_G_b38	rs28366355	2.9e-11	-0.34	Adipose - Subcutaneous
ENSG00000237541.3	HLA-DQA2	chr6_32597279_T_G_b38	rs28366355	4.2e-11	0.71	Brain - Amygdala
ENSG00000237541.3	HLA-DQA2	chr6_32597279_T_G_b38	rs28366355	4.5e-11	0.76	Brain - Spinal cord (cervical c-1)
ENSG00000179344.16	HLA-DQB1	chr6_32597279_T_G_b38	rs28366355	5e-11	-0.48	Stomach
ENSG00000196735.11	HLA-DQA1	chr6_32597279_T_G_b38	rs28366355	6.2e-11	-0.27	Adipose - Subcutaneous
ENSG00000232629.8	HLA-DQB2	chr6_32597279_T_G_b38	rs28366355	9.6e-11	0.51	Testis
ENSG00000223534.1	HLA-DQB1-AS1	chr6_32597279_T_G_b38	rs28366355	9.6e-11	-0.31	Muscle - Skeletal
ENSG00000232629.8	HLA-DQB2	chr6_32597279_T_G_b38	rs28366355	1.6e-10	0.47	Breast - Mammary Tissue
ENSG00000196126.11	HLA-DRB1	chr6_32597279_T_G_b38	rs28366355	1.8e-10	-0.33	Brain - Amygdala
ENSG00000196126.11	HLA-DRB1	chr6_32597279_T_G_b38	rs28366355	1.9e-10	-0.38	Brain - Nucleus accumbens (basal ganglia)
ENSG00000196126.11	HLA-DRB1	chr6_32597279_T_G_b38	rs28366355	3.6e-10	-0.33	Prostate
ENSG00000229391.7	HLA-DRB6	chr6_32597279_T_G_b38	rs28366355	4.5e-10	0.72	Cells - EBV-transformed lymphocytes
ENSG00000179344.16	HLA-DQB1	chr6_32597279_T_G_b38	rs28366355	5e-10	-0.3	Thyroid
ENSG00000225914.1	XXbac-BPG154L12.4	chr6_32597279_T_G_b38	rs28366355	5.3e-10	0.34	Adipose - Subcutaneous
ENSG00000179344.16	HLA-DQB1	chr6_32597279_T_G_b38	rs28366355	5.8e-10	-0.35	Breast - Mammary Tissue
ENSG00000232629.8	HLA-DQB2	chr6_32597279_T_G_b38	rs28366355	5.9e-10	0.4	Colon - Transverse
ENSG00000232629.8	HLA-DQB2	chr6_32597279_T_G_b38	rs28366355	1e-09	0.43	Heart - Left Ventricle
ENSG00000179344.16	HLA-DQB1	chr6_32597279_T_G_b38	rs28366355	1.1e-09	-0.32	Skin - Sun Exposed (Lower leg)
ENSG00000196301.3	HLA-DRB9	chr6_32597279_T_G_b38	rs28366355	1.2e-09	0.37	Skin - Not Sun Exposed (Suprapubic)
ENSG00000196126.11	HLA-DRB1	chr6_32597279_T_G_b38	rs28366355	1.3e-09	-0.43	Brain - Cerebellar Hemisphere
ENSG00000196301.3	HLA-DRB9	chr6_32597279_T_G_b38	rs28366355	1.7e-09	0.39	Adipose - Visceral (Omentum)
ENSG00000196301.3	HLA-DRB9	chr6_32597279_T_G_b38	rs28366355	1.9e-09	0.33	Lung
ENSG00000179344.16	HLA-DQB1	chr6_32597279_T_G_b38	rs28366355	2e-09	-0.3	Nerve - Tibial
ENSG00000204338.8	CYP21A1P	chr6_32597279_T_G_b38	rs28366355	2.9e-09	0.24	Thyroid
ENSG00000196735.11	HLA-DQA1	chr6_32597279_T_G_b38	rs28366355	3.6e-09	-0.34	Pituitary
ENSG00000196126.11	HLA-DRB1	chr6_32597279_T_G_b38	rs28366355	4e-09	-0.38	Brain - Frontal Cortex (BA9)
ENSG00000232629.8	HLA-DQB2	chr6_32597279_T_G_b38	rs28366355	4.1e-09	0.38	Adipose - Visceral (Omentum)
ENSG00000196301.3	HLA-DRB9	chr6_32597279_T_G_b38	rs28366355	4.3e-09	0.32	Nerve - Tibial
ENSG00000196735.11	HLA-DQA1	chr6_32597279_T_G_b38	rs28366355	5.1e-09	-0.28	Breast - Mammary Tissue
ENSG00000196126.11	HLA-DRB1	chr6_32597279_T_G_b38	rs28366355	5.6e-09	-0.33	Small Intestine - Terminal Ileum
ENSG00000196735.11	HLA-DQA1	chr6_32597279_T_G_b38	rs28366355	6.6e-09	-0.13	Whole Blood
ENSG00000204338.8	CYP21A1P	chr6_32597279_T_G_b38	rs28366355	6.9e-09	0.31	Nerve - Tibial
ENSG00000204338.8	CYP21A1P	chr6_32597279_T_G_b38	rs28366355	1.5e-08	0.28	Artery - Tibial
ENSG00000204287.13	HLA-DRA	chr6_32597279_T_G_b38	rs28366355	1.6e-08	0.16	Skin - Sun Exposed (Lower leg)
ENSG00000179344.16	HLA-DQB1	chr6_32597279_T_G_b38	rs28366355	2.4e-08	-0.33	Adipose - Visceral (Omentum)
ENSG00000204338.8	CYP21A1P	chr6_32597279_T_G_b38	rs28366355	3e-08	0.39	Testis
ENSG00000250535.1	STK19B	chr6_32597279_T_G_b38	rs28366355	5.3e-08	0.45	Testis
ENSG00000204338.8	CYP21A1P	chr6_32597279_T_G_b38	rs28366355	5.4e-08	0.32	Esophagus - Mucosa
ENSG00000196735.11	HLA-DQA1	chr6_32597279_T_G_b38	rs28366355	6.6e-08	-0.21	Muscle - Skeletal
ENSG00000179344.16	HLA-DQB1	chr6_32597279_T_G_b38	rs28366355	6.8e-08	-0.38	Heart - Atrial Appendage
ENSG00000196126.11	HLA-DRB1	chr6_32597279_T_G_b38	rs28366355	8e-08	-0.18	Colon - Transverse
ENSG00000179344.16	HLA-DQB1	chr6_32597279_T_G_b38	rs28366355	8.3e-08	-0.34	Heart - Left Ventricle
ENSG00000229391.7	HLA-DRB6	chr6_32597279_T_G_b38	rs28366355	9.4e-08	0.77	Kidney - Cortex
ENSG00000196735.11	HLA-DQA1	chr6_32597279_T_G_b38	rs28366355	9.9e-08	-0.3	Spleen
ENSG00000179344.16	HLA-DQB1	chr6_32597279_T_G_b38	rs28366355	1.3e-07	-0.24	Lung
ENSG00000196735.11	HLA-DQA1	chr6_32597279_T_G_b38	rs28366355	1.6e-07	-0.27	Stomach
ENSG00000179344.16	HLA-DQB1	chr6_32597279_T_G_b38	rs28366355	2e-07	-0.22	Artery - Tibial
ENSG00000179344.16	HLA-DQB1	chr6_32597279_T_G_b38	rs28366355	2e-07	-0.28	Artery - Aorta
ENSG00000179344.16	HLA-DQB1	chr6_32597279_T_G_b38	rs28366355	2.2e-07	-0.39	Prostate
ENSG00000204296.11	C6orf10	chr6_32597279_T_G_b38	rs28366355	2.5e-07	0.1	Testis
ENSG00000179344.16	HLA-DQB1	chr6_32597279_T_G_b38	rs28366355	2.9e-07	-0.4	Testis
ENSG00000204305.13	AGER	chr6_32597279_T_G_b38	rs28366355	3e-07	0.16	Skin - Sun Exposed (Lower leg)
ENSG00000196735.11	HLA-DQA1	chr6_32597279_T_G_b38	rs28366355	3.1e-07	-0.32	Prostate
ENSG00000179344.16	HLA-DQB1	chr6_32597279_T_G_b38	rs28366355	3.3e-07	-0.27	Esophagus - Mucosa
ENSG00000196126.11	HLA-DRB1	chr6_32597279_T_G_b38	rs28366355	4.7e-07	-0.3	Brain - Substantia nigra
ENSG00000228962.1	HCG23	chr6_32597279_T_G_b38	rs28366355	4.9e-07	0.23	Adipose - Subcutaneous
ENSG00000232629.8	HLA-DQB2	chr6_32597279_T_G_b38	rs28366355	5.5e-07	0.4	Esophagus - Gastroesophageal Junction
ENSG00000250535.1	STK19B	chr6_32597279_T_G_b38	rs28366355	5.6e-07	0.3	Nerve - Tibial
ENSG00000196126.11	HLA-DRB1	chr6_32597279_T_G_b38	rs28366355	5.9e-07	-0.26	Brain - Hippocampus
ENSG00000196735.11	HLA-DQA1	chr6_32597279_T_G_b38	rs28366355	6.5e-07	-0.2	Colon - Transverse
ENSG00000196735.11	HLA-DQA1	chr6_32597279_T_G_b38	rs28366355	7e-07	-0.19	Nerve - Tibial
ENSG00000223534.1	HLA-DQB1-AS1	chr6_32597279_T_G_b38	rs28366355	1e-06	-0.15	Whole Blood
ENSG00000232629.8	HLA-DQB2	chr6_32597279_T_G_b38	rs28366355	1e-06	0.6	Cells - EBV-transformed lymphocytes
ENSG00000196126.11	HLA-DRB1	chr6_32597279_T_G_b38	rs28366355	1.2e-06	-0.24	Brain - Hypothalamus
ENSG00000196126.11	HLA-DRB1	chr6_32597279_T_G_b38	rs28366355	1.2e-06	-0.27	Liver
ENSG00000232629.8	HLA-DQB2	chr6_32597279_T_G_b38	rs28366355	1.5e-06	0.44	Brain - Cerebellum
ENSG00000196301.3	HLA-DRB9	chr6_32597279_T_G_b38	rs28366355	1.5e-06	0.26	Thyroid
ENSG00000204338.8	CYP21A1P	chr6_32597279_T_G_b38	rs28366355	1.6e-06	0.26	Adipose - Subcutaneous
ENSG00000232629.8	HLA-DQB2	chr6_32597279_T_G_b38	rs28366355	1.6e-06	0.38	Colon - Sigmoid
ENSG00000204338.8	CYP21A1P	chr6_32597279_T_G_b38	rs28366355	1.8e-06	0.25	Skin - Sun Exposed (Lower leg)
ENSG00000204338.8	CYP21A1P	chr6_32597279_T_G_b38	rs28366355	1.9e-06	0.29	Colon - Sigmoid
ENSG00000196735.11	HLA-DQA1	chr6_32597279_T_G_b38	rs28366355	1.9e-06	-0.27	Testis
ENSG00000250535.1	STK19B	chr6_32597279_T_G_b38	rs28366355	2e-06	0.27	Esophagus - Muscularis
ENSG00000196126.11	HLA-DRB1	chr6_32597279_T_G_b38	rs28366355	2.7e-06	-0.23	Artery - Coronary
ENSG00000232629.8	HLA-DQB2	chr6_32597279_T_G_b38	rs28366355	3.3e-06	0.34	Pancreas
ENSG00000250535.1	STK19B	chr6_32597279_T_G_b38	rs28366355	3.5e-06	0.57	Kidney - Cortex
ENSG00000232629.8	HLA-DQB2	chr6_32597279_T_G_b38	rs28366355	3.8e-06	0.34	Stomach
ENSG00000232629.8	HLA-DQB2	chr6_32597279_T_G_b38	rs28366355	4e-06	0.3	Artery - Aorta
ENSG00000232629.8	HLA-DQB2	chr6_32597279_T_G_b38	rs28366355	5e-06	0.41	Prostate
ENSG00000204338.8	CYP21A1P	chr6_32597279_T_G_b38	rs28366355	5.5e-06	0.29	Skin - Not Sun Exposed (Suprapubic)
ENSG00000232629.8	HLA-DQB2	chr6_32597279_T_G_b38	rs28366355	5.5e-06	0.38	Small Intestine - Terminal Ileum
ENSG00000179344.16	HLA-DQB1	chr6_32597279_T_G_b38	rs28366355	6.4e-06	-0.27	Esophagus - Muscularis
ENSG00000179344.16	HLA-DQB1	chr6_32597279_T_G_b38	rs28366355	7.2e-06	-0.38	Brain - Nucleus accumbens (basal ganglia)
ENSG00000250535.1	STK19B	chr6_32597279_T_G_b38	rs28366355	8.5e-06	0.22	Whole Blood
ENSG00000204338.8	CYP21A1P	chr6_32597279_T_G_b38	rs28366355	8.6e-06	0.28	Esophagus - Gastroesophageal Junction
ENSG00000232629.8	HLA-DQB2	chr6_32597279_T_G_b38	rs28366355	8.7e-06	0.38	Artery - Coronary
ENSG00000232629.8	HLA-DQB2	chr6_32597279_T_G_b38	rs28366355	8.8e-06	0.45	Ovary
ENSG00000179344.16	HLA-DQB1	chr6_32597279_T_G_b38	rs28366355	9.1e-06	-0.49	Cells - EBV-transformed lymphocytes
ENSG00000196301.3	HLA-DRB9	chr6_32597279_T_G_b38	rs28366355	1e-05	0.25	Adipose - Subcutaneous
ENSG00000196126.11	HLA-DRB1	chr6_32597279_T_G_b38	rs28366355	1.2e-05	-0.23	Cells - Cultured fibroblasts
ENSG00000204344.14	STK19	chr6_32597279_T_G_b38	rs28366355	1.2e-05	-0.15	Adipose - Subcutaneous
ENSG00000223534.1	HLA-DQB1-AS1	chr6_32597279_T_G_b38	rs28366355	1.3e-05	-0.22	Adipose - Visceral (Omentum)
ENSG00000179344.16	HLA-DQB1	chr6_32597279_T_G_b38	rs28366355	1.3e-05	-0.32	Esophagus - Gastroesophageal Junction
ENSG00000250535.1	STK19B	chr6_32597279_T_G_b38	rs28366355	1.5e-05	0.42	Brain - Cerebellum
ENSG00000223534.1	HLA-DQB1-AS1	chr6_32597279_T_G_b38	rs28366355	1.5e-05	-0.23	Heart - Atrial Appendage
ENSG00000179344.16	HLA-DQB1	chr6_32597279_T_G_b38	rs28366355	1.8e-05	-0.23	Skin - Not Sun Exposed (Suprapubic)
ENSG00000223534.1	HLA-DQB1-AS1	chr6_32597279_T_G_b38	rs28366355	1.9e-05	-0.21	Artery - Aorta
ENSG00000250535.1	STK19B	chr6_32597279_T_G_b38	rs28366355	2.1e-05	0.22	Thyroid
ENSG00000250535.1	STK19B	chr6_32597279_T_G_b38	rs28366355	2.1e-05	0.27	Breast - Mammary Tissue
ENSG00000198502.5	HLA-DRB5	chr6_32597279_T_G_b38	rs28366355	2.5e-05	-0.31	Heart - Left Ventricle
ENSG00000196126.11	HLA-DRB1	chr6_32597279_T_G_b38	rs28366355	2.6e-05	-0.34	Vagina
ENSG00000232629.8	HLA-DQB2	chr6_32597279_T_G_b38	rs28366355	2.8e-05	0.42	Liver
ENSG00000250535.1	STK19B	chr6_32597279_T_G_b38	rs28366355	3.2e-05	0.31	Colon - Sigmoid
ENSG00000228962.1	HCG23	chr6_32597279_T_G_b38	rs28366355	3.4e-05	0.19	Nerve - Tibial
ENSG00000179344.16	HLA-DQB1	chr6_32597279_T_G_b38	rs28366355	3.5e-05	-0.34	Brain - Caudate (basal ganglia)
ENSG00000204338.8	CYP21A1P	chr6_32597279_T_G_b38	rs28366355	3.6e-05	0.22	Lung
ENSG00000179344.16	HLA-DQB1	chr6_32597279_T_G_b38	rs28366355	3.8e-05	-0.35	Pituitary
ENSG00000196735.11	HLA-DQA1	chr6_32597279_T_G_b38	rs28366355	3.8e-05	-0.21	Adipose - Visceral (Omentum)
ENSG00000244731.7	C4A	chr6_32597279_T_G_b38	rs28366355	4e-05	0.4	Spleen
ENSG00000244731.7	C4A	chr6_32597279_T_G_b38	rs28366355	4e-05	0.24	Liver
ENSG00000204338.8	CYP21A1P	chr6_32597279_T_G_b38	rs28366355	4.4e-05	0.19	Esophagus - Muscularis
ENSG00000244731.7	C4A	chr6_32597279_T_G_b38	rs28366355	4.4e-05	0.16	Thyroid
ENSG00000196301.3	HLA-DRB9	chr6_32597279_T_G_b38	rs28366355	4.4e-05	0.23	Skin - Sun Exposed (Lower leg)
ENSG00000250535.1	STK19B	chr6_32597279_T_G_b38	rs28366355	4.8e-05	0.25	Skin - Not Sun Exposed (Suprapubic)
ENSG00000196301.3	HLA-DRB9	chr6_32597279_T_G_b38	rs28366355	5.1e-05	0.27	Artery - Aorta
ENSG00000223534.1	HLA-DQB1-AS1	chr6_32597279_T_G_b38	rs28366355	5.8e-05	-0.16	Lung
ENSG00000240053.8	LY6G5B	chr6_32597279_T_G_b38	rs28366355	5.8e-05	-0.071	Whole Blood
ENSG00000232629.8	HLA-DQB2	chr6_32597279_T_G_b38	rs28366355	5.8e-05	0.28	Heart - Atrial Appendage
ENSG00000204287.13	HLA-DRA	chr6_32597279_T_G_b38	rs28366355	6.6e-05	0.14	Adipose - Subcutaneous
ENSG00000223534.1	HLA-DQB1-AS1	chr6_32597279_T_G_b38	rs28366355	6.7e-05	-0.31	Pituitary
ENSG00000250535.1	STK19B	chr6_32597279_T_G_b38	rs28366355	7e-05	0.42	Brain - Caudate (basal ganglia)
ENSG00000179344.16	HLA-DQB1	chr6_32597279_T_G_b38	rs28366355	8e-05	-0.32	Brain - Cerebellum
ENSG00000231852.6	CYP21A2	chr6_32597279_T_G_b38	rs28366355	8.2e-05	0.15	Thyroid
ENSG00000228962.1	HCG23	chr6_32597279_T_G_b38	rs28366355	0.0001	0.24	Cells - Cultured fibroblasts
ENSG00000204314.10	PRRT1	chr6_32597279_T_G_b38	rs28366355	0.00011	0.12	Adipose - Visceral (Omentum)
ENSG00000250535.1	STK19B	chr6_32597279_T_G_b38	rs28366355	0.00011	0.28	Artery - Aorta
ENSG00000228962.1	HCG23	chr6_32597279_T_G_b38	rs28366355	0.00011	0.18	Thyroid
ENSG00000228962.1	HCG23	chr6_32597279_T_G_b38	rs28366355	0.00012	0.2	Lung
ENSG00000204305.13	AGER	chr6_32597279_T_G_b38	rs28366355	0.00013	0.13	Nerve - Tibial
ENSG00000223534.1	HLA-DQB1-AS1	chr6_32597279_T_G_b38	rs28366355	0.00014	-0.16	Nerve - Tibial
ENSG00000248290.1	TNXA	chr6_32597279_T_G_b38	rs28366355	0.00016	0.2	Esophagus - Mucosa
ENSG00000204351.11	SKIV2L	chr6_32597279_T_G_b38	rs28366355	0.0002	0.096	Cells - Cultured fibroblasts
ENSG00000168477.17	TNXB	chr6_32597279_T_G_b38	rs28366355	0.00021	0.096	Whole Blood
ENSG00000204338.8	CYP21A1P	chr6_32597279_T_G_b38	rs28366355	0.00022	0.17	Muscle - Skeletal

## Sheet: Supplementary Table S6
Supplementary Table S4. Results of eQTL analysis using top 3 SNPs from GTEx	Supplementary Table S6. Results of DEG analysis
GENE SYMBOL	logFC	AveExpr	t	P.Value	adj.P.Val	B
CASP1	-2.85287	0.810262	-10.9912	1.35e-10	3.01e-06	13.9365
CXCL6	-4.22223	1.48782	-10.1709	5.95e-10	6.35e-06	12.6157
MMP7	-3.7222	0.680889	-9.97657	8.56e-10	6.35e-06	12.2892
LYZ	-4.29606	0.160309	-9.50732	2.1e-09	1.17e-05	11.4785
PDLIM1	-1.72955	0.164533	-9.23941	3.54e-09	1.52e-05	11.0013
QPCT	-2.29156	0.654294	-9.09454	4.71e-09	1.52e-05	10.7388
PLK2	-2.65447	0.690458	-9.03596	5.3e-09	1.52e-05	10.6318
SPARC	-2.03791	0.153282	-9.02144	5.45e-09	1.52e-05	10.6052
ALOX5	-3.89868	0.735534	-8.91442	6.76e-09	1.67e-05	10.4082
IGHG1_IGHG2_IGHM_IGHV4-31_MIR8071-1_MIR8071-2	-4.82921	0.594185	-8.66707	1.12e-08	2.49e-05	9.94609
IGH_IGHA1_IGHA2	-5.12577	0.73664	-8.55958	1.39e-08	2.6e-05	9.7424
KDELC1	-1.41487	0.354204	-8.55621	1.4e-08	2.6e-05	9.736
CASP1	-1.73622	0.434977	-8.46516	1.69e-08	2.9e-05	9.56205
LOC101928916_NNMT	-2.98013	0.844554	-8.26946	2.54e-08	4.05e-05	9.18388
IGK_IGKC	-3.51918	0.195307	-8.19831	2.95e-08	4.39e-05	9.04494
CYAT1_IGLC1_IGLV1-44	-3.72226	0.507392	-8.15634	3.23e-08	4.49e-05	8.96262
IGK_IGKC	-3.40146	0.358237	-8.0377	4.15e-08	5.44e-05	8.72848
CASP1	-1.9382	0.318395	-8.00647	4.44e-08	5.49e-05	8.66651
LAPTM5	-3.04689	0.568654	-7.9694	4.8e-08	5.63e-05	8.59272
IGJ	-3.86474	1.07325	-7.86973	5.95e-08	6.63e-05	8.39332
ARL4C	-3.08763	-0.507691	-7.80833	6.79e-08	7.2e-05	8.26973
HLA-DQB1_LOC101060835	-2.37735	0.277686	-7.67867	8.99e-08	9.11e-05	8.00686
LTF	-4.5225	1.31747	-7.55679	1.17e-07	0.000105841	7.75743
PTPRC	-3.17341	0.522148	-7.54978	1.19e-07	0.000105841	7.74302
MIR6883_PER1	1.16357	-0.0178697	7.53704	1.23e-07	0.000105841	7.71681
MID1	-1.40418	-0.0316321	-7.5275	1.25e-07	0.000105841	7.69716
PXDN	-2.23038	0.562764	-7.51642	1.28e-07	0.000105841	7.67431
VCAN	-2.98128	1.00479	-7.46687	1.43e-07	0.000108491	7.57197
COL3A1	-3.32154	0.193256	-7.44579	1.5e-07	0.000108491	7.52834
LOC100129518_SOD2	-1.73408	0.353433	-7.42662	1.56e-07	0.000108491	7.48857
IGLC1	-4.01307	0.198474	-7.41425	1.61e-07	0.000108491	7.4629
VCAN	-3.576	1.08566	-7.41176	1.62e-07	0.000108491	7.45773
VCAN	-4.12554	0.459979	-7.40556	1.64e-07	0.000108491	7.44483
PART1	0.730936	0.00536646	7.39956	1.66e-07	0.000108491	7.43237
IGLC1	-4.35033	-0.00765886	-7.38764	1.7e-07	0.000108491	7.40756
MARCKSL1	-1.6478	0.272183	-7.36914	1.78e-07	0.000109892	7.36905
IFI44	-1.8437	0.0789092	-7.29085	2.11e-07	0.000127252	7.20545
NMI	-1.47722	0.070603	-7.24131	2.36e-07	0.000136479	7.10145
MID1	-1.71661	0.0839285	-7.23591	2.39e-07	0.000136479	7.09009
C3	-3.58461	1.04132	-7.21715	2.49e-07	0.000138475	7.05062
HDAC9	-1.28957	0.291399	-7.19663	2.61e-07	0.000138475	7.00735
TNFAIP8	-2.29586	-0.0724419	-7.19631	2.61e-07	0.000138475	7.00668
TRIM22	-2.38704	0.243637	-7.16311	2.81e-07	0.000145711	6.93657
IGLV1-44	-3.43855	0.21815	-7.13158	3.02e-07	0.000152857	6.86983
PTPRE	-1.57742	0.273028	-7.0892	3.32e-07	0.000164429	6.77989
TNFAIP8	-2.09158	0.0808439	-7.06027	3.55e-07	0.000171557	6.71837
TNC	-3.15584	0.800361	-7.05113	3.62e-07	0.000171557	6.6989
HLA-DPA1	-2.656	0.559619	-7.03841	3.73e-07	0.000172887	6.67177
FCER1A	-1.71043	0.386674	-6.9832	4.22e-07	0.000191917	6.55382
CCL2	-1.818	0.0378272	-6.97109	4.34e-07	0.000193322	6.52788
CGA	1.24934	-0.0630937	6.95777	4.47e-07	0.000195351	6.49933
CLU	-2.46909	0.0297271	-6.89358	5.18e-07	0.000219473	6.3614
CLU	-2.47619	0.0522842	-6.88972	5.22e-07	0.000219473	6.3531
RARRES1	-2.75916	0.439696	-6.87424	5.41e-07	0.000221382	6.31974
CASP1	-1.60047	0.348746	-6.86969	5.47e-07	0.000221382	6.30993
TAC1	-3.00217	0.651082	-6.80321	6.36e-07	0.000253141	6.16623
TPM1	-1.57386	-0.0178376	-6.76718	6.91e-07	0.000270128	6.08809
FSTL1	-1.73696	0.129354	-6.73091	7.51e-07	0.000288551	6.00925
MNDA	-2.1702	0.636381	-6.71583	7.78e-07	0.000289571	5.97642
MS4A4A	-2.69189	0.776513	-6.71404	7.81e-07	0.000289571	5.97251
PLSCR1	-1.87433	-0.237057	-6.70747	7.93e-07	0.000289571	5.9582
ITM2C	-1.40792	0.0293412	-6.68399	8.37e-07	0.000296145	5.90699
CYP3A4	0.970262	-0.0794081	6.68374	8.38e-07	0.000296145	5.90643
KCNQ1DN	0.820584	-0.0258036	6.65208	9.01e-07	0.000313616	5.83728
ANXA2	-1.86904	0.247364	-6.63838	9.3e-07	0.000318726	5.8073
ARPC4_ARPC4-TTLL3_TTLL3	0.838491	-0.0347819	6.63143	9.45e-07	0.000318986	5.79208
COL4A1	-1.66965	0.433446	-6.58971	1.04e-06	0.000346097	5.70059
CCND2	-1.89087	0.122359	-6.56929	1.09e-06	0.000356624	5.65573
ANXA2	-1.83421	0.274835	-6.56412	1.1e-06	0.000356624	5.64435
CCR2	-2.63795	0.875042	-6.55033	1.14e-06	0.000362968	5.61401
IGKC	-2.71507	0.766703	-6.53338	1.19e-06	0.000372232	5.57669
DNMT1	-0.928855	0.185322	-6.49491	1.3e-06	0.000401447	5.49182
MIR6883_PER1	1.3087	-0.0857341	6.47878	1.35e-06	0.00040655	5.45619
C1S	-2.46535	0.44315	-6.47773	1.35e-06	0.00040655	5.45387
CTSS	-1.91275	0.414224	-6.47196	1.37e-06	0.000406566	5.44111
EVI2A	-2.74674	0.451858	-6.46472	1.39e-06	0.000408049	5.4251
PDIA6	-1.22769	0.0762832	-6.45683	1.42e-06	0.000410103	5.40763
HLA-DRA	-2.0942	0.264253	-6.44887	1.44e-06	0.000410103	5.39002
COL3A1	-2.95178	0.686492	-6.44497	1.46e-06	0.000410103	5.38138
ATP2B4	-1.0701	0.156232	-6.4406	1.47e-06	0.000410103	5.3717
HRG	1.13157	-0.129363	6.433	1.5e-06	0.000412306	5.35484
TNFAIP2	-1.46789	0.312746	-6.40954	1.58e-06	0.00043024	5.30282
EVI2B	-2.78381	0.63182	-6.40066	1.62e-06	0.000433212	5.2831
NELL1	1.33145	-0.214312	6.39631	1.63e-06	0.000433212	5.27343
AGR2	-2.07325	0.620563	-6.38906	1.66e-06	0.000435447	5.25732
NA	-0.986287	0.047975	-6.36166	1.77e-06	0.000453903	5.19639
FAS	-1.50808	-0.00621466	-6.36143	1.77e-06	0.000453903	5.19587
CKLF_CKLF-CMTM1	-1.76034	0.17531	-6.3565	1.79e-06	0.000453969	5.18489
CX3CR1	-2.18007	0.500408	-6.34163	1.86e-06	0.000464809	5.15177
PDIA6	-1.1838	0.0948373	-6.30798	2.01e-06	0.000497466	5.07671
KCNG1	0.687121	0.0177662	6.30242	2.04e-06	0.000498477	5.06429
PXDN	-1.84658	0.410113	-6.28932	2.1e-06	0.0005085	5.03502
GRM1	0.963055	-0.0635105	6.25986	2.25e-06	0.000538027	4.96913
ANXA2	-1.79415	0.275547	-6.25623	2.27e-06	0.000538027	4.961
LOC100129518_SOD2	-1.14243	0.149537	-6.22413	2.45e-06	0.000574256	4.88905
RNF34	-0.874955	0.0834607	-6.20397	2.57e-06	0.000596001	4.8438
CD53	-2.2082	0.537212	-6.19521	2.62e-06	0.000602208	4.82411
AVPI1	1.26711	-0.156173	6.17777	2.73e-06	0.000616832	4.78491
TPM1	-1.93126	0.0351495	-6.17644	2.74e-06	0.000616832	4.78192
TNFSF10	-1.25729	0.104244	-6.16162	2.84e-06	0.000626566	4.74856
CFB	-2.34863	-0.300225	-6.16138	2.84e-06	0.000626566	4.74804
CAMK2G	0.642823	-0.0560404	6.1488	2.93e-06	0.000637577	4.71971
SCRN1	-1.37821	-0.034255	-6.14336	2.96e-06	0.000637577	4.70744
NLGN4X	-1.4029	0.351234	-6.14129	2.98e-06	0.000637577	4.70278
PDIA6	-1.58715	0.0392535	-6.13399	3.03e-06	0.000637577	4.68632
KLK1	1.36721	0.282694	6.13196	3.05e-06	0.000637577	4.68175
ADAM28	-1.11931	0.0108154	-6.1262	3.09e-06	0.000637577	4.66877
NCOR2	0.61725	-0.105045	6.12131	3.12e-06	0.000637577	4.65773
ME1	-1.20916	0.0241872	-6.12046	3.13e-06	0.000637577	4.65581
LOC101928916_NNMT	-3.57879	0.0149508	-6.11804	3.15e-06	0.000637577	4.65035
WIPF1	-1.29786	0.0967346	-6.09762	3.3e-06	0.000651219	4.60426
LYN	-1.93595	0.158997	-6.09477	3.33e-06	0.000651219	4.59781
PSMB8	-1.50338	0.255241	-6.09449	3.33e-06	0.000651219	4.59718
MYOF	-1.88088	0.1996	-6.09409	3.33e-06	0.000651219	4.59627
SP100	-1.34476	-0.0107847	-6.08074	3.44e-06	0.000661336	4.5661
B2M	-2.39031	-0.153409	-6.08028	3.44e-06	0.000661336	4.56508
FYB	-1.38571	0.0663392	-6.07608	3.48e-06	0.000662278	4.55556
STS	-1.31179	0.0112075	-6.06113	3.6e-06	0.00068044	4.52174
EZH2	-0.847646	0.18113	-6.05698	3.64e-06	0.000681408	4.51237
BAZ1A	-1.10781	0.224048	-6.04566	3.74e-06	0.000688767	4.48674
CLPTM1	0.840326	-0.00754246	6.04547	3.74e-06	0.000688767	4.4863
HLA-B	-1.71126	0.268875	-6.03938	3.8e-06	0.000693102	4.47251
PROM1	-2.99356	0.140032	-6.02979	3.88e-06	0.000701735	4.45077
SYNC	-0.936531	0.077073	-6.02736	3.91e-06	0.000701735	4.44527
CD163	-2.15536	0.366452	-6.01509	4.02e-06	0.000716609	4.41744
CRYBB3	0.675729	-0.103049	6.01186	4.05e-06	0.000716609	4.4101
HLA-DQB1_LOC101060835	-1.79231	0.528408	-6.00779	4.09e-06	0.000717904	4.40086
COL1A2	-3.107	0.351553	-5.98951	4.28e-06	0.000744054	4.35937
FHL1	-1.80762	0.528525	-5.9827	4.35e-06	0.000750392	4.3439
TPPP	0.711959	-0.00788658	5.94522	4.75e-06	0.000814409	4.25865
LOC100506403_LOC101928269_RUNX1	-1.8072	0.362747	-5.939	4.82e-06	0.000820315	4.24449
ECT2	-1.50557	0.0377225	-5.92709	4.96e-06	0.000837649	4.21735
IRF9	-0.877211	-0.0362388	-5.92003	5.05e-06	0.000845515	4.20127
ANXA1	-2.51584	0.492392	-5.90035	5.29e-06	0.000874692	4.1564
C1RL	-1.28902	0.171283	-5.89964	5.3e-06	0.000874692	4.15478
ITGAM	-1.54828	0.404759	-5.89298	5.39e-06	0.000882243	4.13957
HLA-DMA	-1.7395	0.349534	-5.87778	5.59e-06	0.000899761	4.10487
AKAP3	0.711801	-0.0826877	5.87586	5.61e-06	0.000899761	4.10048
SLC2A10	-1.5979	0.0524737	-5.87569	5.61e-06	0.000899761	4.10009
HRG	2.7961	-0.43641	5.86235	5.8e-06	0.000922398	4.06961
YLPM1	-1.29383	0.0633237	-5.85537	5.89e-06	0.000931152	4.05366
RCN1	-1.44225	0.25764	-5.85032	5.97e-06	0.000931152	4.04212
VIM	-2.88137	-0.00844494	-5.84959	5.98e-06	0.000931152	4.04043
MLX	0.841211	-0.094196	5.8429	6.07e-06	0.000939669	4.02513
SEMA6A	0.888699	-0.126264	5.8305	6.26e-06	0.000948399	3.99677
F11	1.0135	-0.0197836	5.82932	6.28e-06	0.000948399	3.99406
COL4A1	-2.13724	-0.126592	-5.82747	6.3e-06	0.000948399	3.98984
CD48	-1.92885	0.420896	-5.82668	6.32e-06	0.000948399	3.98802
TPBG	-1.552	0.085476	-5.82485	6.34e-06	0.000948399	3.98382
CD1C	-1.25065	0.303836	-5.80696	6.62e-06	0.000983498	3.94285
KIAA0101	-1.45402	0.293736	-5.80416	6.67e-06	0.0009836	3.93643
ENC1	-1.15254	0.128248	-5.80117	6.72e-06	0.000984179	3.92958
CDC25B	-0.861561	-0.00359269	-5.78673	6.95e-06	0.00101235	3.89646
PAK4	0.83478	-0.110515	5.78044	7.06e-06	0.00102112	3.88204
COL3A1	-2.79614	0.395126	-5.76823	7.27e-06	0.00103834	3.85402
CASP3	-1.16397	0.192403	-5.76815	7.27e-06	0.00103834	3.85382
CD163	-2.14938	0.616425	-5.75592	7.49e-06	0.00106259	3.82575
CD47	-1.77234	0.149751	-5.73672	7.84e-06	0.00110052	3.78163
APBB3_MIR6831	0.66215	-0.0448137	5.73614	7.85e-06	0.00110052	3.78028
SSX3	0.747695	-0.0182699	5.72115	8.14e-06	0.00113395	3.74581
PSMB9	-1.99233	0.211788	-5.70933	8.38e-06	0.00115187	3.71862
DYRK2	-1.11832	0.0688054	-5.70646	8.44e-06	0.00115187	3.71202
GUSBP11	0.585929	-0.116419	5.70519	8.46e-06	0.00115187	3.70908
PRSS2	0.775561	0.205979	5.70443	8.48e-06	0.00115187	3.70735
MAGED4_MAGED4B_SNORA11D_SNORA11E	-1.35695	0.353104	-5.70153	8.54e-06	0.00115294	3.70067
MARCKS	-1.63431	0.113367	-5.69494	8.68e-06	0.00115364	3.68549
CD44	-2.66403	0.536228	-5.69443	8.69e-06	0.00115364	3.6843
ELMO2	-0.765188	-0.0560635	-5.6935	8.71e-06	0.00115364	3.68216
FUZ	0.734538	0.0327521	5.69137	8.75e-06	0.00115364	3.67727
TM6SF2	0.820265	0.0300032	5.68889	8.8e-06	0.00115376	3.67155
HOXC8	0.77976	-0.102227	5.66873	9.24e-06	0.00120433	3.62509
IKBKB	-1.01792	0.0474803	-5.65968	9.45e-06	0.00122328	3.60421
HLA-G	-1.24603	0.217431	-5.65557	9.54e-06	0.00122328	3.59474
ANXA2P2	-1.24984	0.325805	-5.65345	9.59e-06	0.00122328	3.58984
MYOF	-1.23253	0.316699	-5.65273	9.61e-06	0.00122328	3.58818
JAK1	-1.63297	0.126586	-5.64406	9.81e-06	0.00123493	3.56819
SYN1	0.48657	0.0367304	5.64215	9.86e-06	0.00123493	3.56375
IRF8	-1.72676	0.150077	-5.64112	9.88e-06	0.00123493	3.56138
RITA1	0.893992	-0.0841537	5.63949	9.92e-06	0.00123493	3.55762
MS4A6A	-1.9805	0.308603	-5.63074	1.01e-05	0.00125439	3.53741
NUP85	-0.875524	0.0127454	-5.60985	1.07e-05	0.00131226	3.48915
CFH_CFHR1	-1.7841	0.0738809	-5.60591	1.08e-05	0.00131424	3.48005
VAC14	0.491393	-0.0593737	5.60469	1.08e-05	0.00131424	3.47724
HLA-DQB1_LOC101060835	-1.48371	0.216357	-5.60019	1.09e-05	0.00132146	3.46682
CDH6	-2.20658	0.124477	-5.5939	1.11e-05	0.00133323	3.45228
C2orf72	0.792431	-0.0815789	5.59208	1.11e-05	0.00133323	3.44807
TFPI2	-3.22575	0.675169	-5.58694	1.13e-05	0.00134274	3.43619
THY1	1.6896	-0.326533	5.57953	1.15e-05	0.00135351	3.41904
CHRNA3	0.779251	-0.0483491	5.57927	1.15e-05	0.00135351	3.41843
HLA-B	-1.42432	0.0988651	-5.57575	1.16e-05	0.00135463	3.41029
HLA-DPA1	-2.24346	-0.280107	-5.5746	1.16e-05	0.00135463	3.40761
LOC100130872_SPON2	-1.67672	0.348266	-5.56776	1.18e-05	0.00137014	3.39178
SELL	-1.92098	0.449183	-5.56115	1.2e-05	0.0013803	3.37647
ELK3	-1.77666	0.184661	-5.55908	1.21e-05	0.0013803	3.37169
CTSS	-1.58169	0.476346	-5.55834	1.21e-05	0.0013803	3.36996
NPRL2	0.667483	-0.0280418	5.55304	1.22e-05	0.001383	3.35768
EFHC1	-0.991748	-0.077846	-5.55177	1.23e-05	0.001383	3.35475
ESYT1	-0.961522	-0.182682	-5.55125	1.23e-05	0.001383	3.35354
SYK	-1.12897	0.139895	-5.54392	1.25e-05	0.00139812	3.33655
NR4A3	2.24422	0.0585301	5.54264	1.26e-05	0.00139812	3.3336
HLA-DPB1	-1.92112	0.152348	-5.53654	1.27e-05	0.00141195	3.31946
CPA3	-2.64463	0.677687	-5.52529	1.31e-05	0.00144395	3.29337
MAPK8IP3	0.64036	-0.0476961	5.52063	1.32e-05	0.00145323	3.28255
SLAMF8	-1.64645	0.306865	-5.51615	1.34e-05	0.00146194	3.27217
HRH1	-1.46674	0.36773	-5.50785	1.37e-05	0.0014845	3.25291
HTATIP2	-0.918377	0.0854567	-5.50339	1.38e-05	0.00149341	3.24257
GNL3_SNORD19B	-1.20365	0.0315715	-5.50108	1.39e-05	0.00149458	3.2372
TUBB	-1.27124	0.0739291	-5.49466	1.41e-05	0.00151084	3.2223
SLC39A8	0.798611	-0.0332341	5.47964	1.46e-05	0.00155965	3.18741
GPR25	0.469479	-0.0317686	5.47437	1.48e-05	0.00157229	3.17517
YBX3	0.759034	-0.0474311	5.46923	1.5e-05	0.00157952	3.16322
NDOR1	0.569099	0.060858	5.4676	1.51e-05	0.00157952	3.15943
RPS6KA2	-0.929223	0.0956948	-5.46574	1.51e-05	0.00157952	3.1551
HLA-F	-1.21697	0.0672028	-5.46475	1.52e-05	0.00157952	3.1528
LPL	2.13228	-0.071891	5.45522	1.55e-05	0.00160915	3.13064
NRP1	-2.34332	0.17739	-5.43672	1.62e-05	0.00167563	3.08761
PRLR	0.586419	0.0276869	5.43118	1.65e-05	0.00169062	3.07472
POU3F1	0.70125	0.0716329	5.42602	1.67e-05	0.00169771	3.0627
TGM2	-1.72393	0.375447	-5.4257	1.67e-05	0.00169771	3.06198
IFI16	-2.03743	0.14229	-5.41233	1.72e-05	0.0017461	3.03084
PRKX_PRKY	-1.54794	0.0969499	-5.40923	1.74e-05	0.00175143	3.02361
CSF2RB	-2.15577	0.711604	-5.40542	1.75e-05	0.00175984	3.01473
ABCD1	0.533279	0.0225696	5.40348	1.76e-05	0.00176025	3.01022
LDLRAD4	-1.32247	0.101604	-5.39581	1.8e-05	0.00178555	2.99235
MMP24-AS1	0.787013	-0.0643217	5.39052	1.82e-05	0.00180074	2.98002
IFI16	-2.24581	0.0638255	-5.38689	1.83e-05	0.00180162	2.97155
HLA-DRA	-2.16105	0.21685	-5.38558	1.84e-05	0.00180162	2.96852
FCGR3B	-1.84073	0.504125	-5.3849	1.84e-05	0.00180162	2.96693
DYRK2	-1.48221	0.141636	-5.36805	1.92e-05	0.0018692	2.92764
MYC	-1.25152	0.177337	-5.36203	1.95e-05	0.00188871	2.91358
WIZ	0.429128	0.00870265	5.35462	1.99e-05	0.0019149	2.89631
FHL1	-1.79778	0.0599587	-5.352	2e-05	0.00191891	2.8902
PTBP3	-1.33402	0.160699	-5.34478	2.03e-05	0.00193652	2.87332
ALOX15B	0.540408	-0.0117136	5.34091	2.05e-05	0.00193652	2.86431
HLA-J	-0.882353	0.131453	-5.33977	2.06e-05	0.00193652	2.86165
AFF2	0.484784	0.0318627	5.33975	2.06e-05	0.00193652	2.8616
HLA-B	-1.75753	0.263194	-5.33956	2.06e-05	0.00193652	2.86115
EGF	2.22506	0.195771	5.33164	2.1e-05	0.00196612	2.84267
MICAL2	-1.68472	0.279413	-5.32571	2.13e-05	0.00196973	2.8288
GML	0.564605	-0.0695441	5.32474	2.14e-05	0.00196973	2.82655
LETM1	0.687196	-0.0231047	5.32449	2.14e-05	0.00196973	2.82596
ITGB3	-0.99039	0.205523	-5.32275	2.15e-05	0.00196973	2.82189
PRC1	-1.00028	0.151552	-5.32241	2.15e-05	0.00196973	2.82109
UFD1L	-0.693725	0.0181095	-5.32005	2.16e-05	0.001973	2.81559
NA	0.725931	-0.143673	5.31101	2.21e-05	0.00200896	2.79447
TUBA1B	-1.44351	0.339674	-5.30426	2.25e-05	0.00203417	2.77869
C6orf123	0.664479	-0.0338939	5.3012	2.26e-05	0.00204119	2.77153
KLC1	-1.02277	0.20757	-5.2948	2.3e-05	0.00205333	2.75658
GALNT1	-1.09688	-0.129396	-5.29255	2.31e-05	0.00205333	2.75132
WFDC2	-1.80858	0.431333	-5.29036	2.32e-05	0.00205333	2.74619
CEL	1.46968	0.269512	5.28957	2.33e-05	0.00205333	2.74434
TRAF3IP2	-0.666408	-0.0139387	-5.2895	2.33e-05	0.00205333	2.74418
RSU1	-0.865212	0.054756	-5.28855	2.33e-05	0.00205333	2.74195
IGFALS	0.801601	-0.094494	5.28738	2.34e-05	0.00205333	2.73922
HCLS1	-1.91898	0.455103	-5.27488	2.41e-05	0.00210895	2.70999
SERPINA3	-2.6513	0.767521	-5.26449	2.48e-05	0.00215496	2.68567
MPZL2	-1.22334	0.389237	-5.25885	2.51e-05	0.00216942	2.67248
PDIA4	-1.05342	0.088982	-5.25707	2.52e-05	0.00216942	2.6683
VEGFA	0.859298	0.0608054	5.25675	2.52e-05	0.00216942	2.66755
SOX4	-2.42812	-0.239114	-5.25544	2.53e-05	0.00216942	2.6645
ITIH2	0.689629	-0.0162388	5.24994	2.57e-05	0.00218259	2.65163
GRAMD1B	0.869565	-0.0416648	5.24846	2.58e-05	0.00218259	2.64816
ITGB2	-1.78993	0.399777	-5.2483	2.58e-05	0.00218259	2.64779
IFI16	-1.60936	0.450995	-5.24544	2.59e-05	0.00218969	2.64107
APOBEC3G	-2.06723	0.242674	-5.23997	2.63e-05	0.00220581	2.62827
FZD7	-1.18626	-0.11238	-5.23851	2.64e-05	0.00220581	2.62485
KCTD13	0.637973	-0.101585	5.2373	2.65e-05	0.00220581	2.62201
TMEM45A	-1.53683	0.185612	-5.23632	2.65e-05	0.00220581	2.61973
STAT1	-1.32017	-0.0979363	-5.23214	2.68e-05	0.00221813	2.60994
LOXL1	-1.42189	0.319988	-5.22988	2.7e-05	0.00221813	2.60463
PRSS3P2	0.724208	0.0105087	5.22705	2.71e-05	0.00221813	2.598
ASNS	-1.44603	0.267288	-5.22692	2.72e-05	0.00221813	2.59772
TFAP4	0.629251	-0.0394308	5.22653	2.72e-05	0.00221813	2.59679
PCDH1	0.565454	-0.0643605	5.2244	2.73e-05	0.00222164	2.59179
TRIM16	-1.02381	0.252682	-5.21653	2.79e-05	0.00225674	2.57337
RNASE6	-1.81412	0.256902	-5.20612	2.86e-05	0.00230193	2.54896
NA	0.629859	-0.0364928	5.20552	2.86e-05	0.00230193	2.54755
LOXL2	-0.883421	0.1201	-5.19649	2.93e-05	0.00234514	2.52637
RAP2A	0.516448	0.0423175	5.1931	2.95e-05	0.00235627	2.51843
HLA-DPA1	-1.68891	0.157855	-5.18668	3e-05	0.00238523	2.50337
ALDH1A2	0.657555	0.0533325	5.18433	3.02e-05	0.00238925	2.49786
THBS2	-2.37363	0.0280365	-5.1831	3.02e-05	0.00238925	2.49497
PON2	-1.05562	-0.0809706	-5.17743	3.07e-05	0.0024057	2.48168
INPP1	-0.701105	-0.00853905	-5.17739	3.07e-05	0.0024057	2.48159
ASB9	1.21214	-0.153144	5.17601	3.08e-05	0.0024057	2.47834
BIRC3	-1.50672	-0.016991	-5.1744	3.09e-05	0.00240674	2.47458
HS3ST1	-2.04075	0.307496	-5.17189	3.11e-05	0.00241325	2.46868
TAOK2	0.715396	-0.0356287	5.17006	3.12e-05	0.00241557	2.46438
CDA	0.734874	-0.0275571	5.16807	3.14e-05	0.00241557	2.45972
GMDS	-1.66337	-0.0683125	-5.16727	3.14e-05	0.00241557	2.45784
GOLIM4	0.850784	-0.0536115	5.16287	3.18e-05	0.00242541	2.44751
FKBP8	0.676219	-0.0249486	5.16257	3.18e-05	0.00242541	2.44682
NBPF10_NBPF11_NBPF12_NBPF14_NBPF15_NBPF20_NBPF8_NBPF9	-0.91487	0.0170271	-5.15911	3.21e-05	0.00242541	2.43868
LUM	-2.41695	-0.129655	-5.15819	3.22e-05	0.00242541	2.43654
PCGF2	0.882029	-0.0552835	5.15806	3.22e-05	0.00242541	2.43622
CDH6	-1.92886	-0.00313165	-5.15654	3.23e-05	0.00242541	2.43265
MAST2	0.640761	0.00497918	5.15577	3.23e-05	0.00242541	2.43084
ARL4C	-1.81683	-0.129945	-5.15456	3.24e-05	0.00242541	2.42801
APOBEC3B	-1.24707	0.308035	-5.14911	3.29e-05	0.00244995	2.41521
ZNF3	-0.682546	0.067098	-5.14694	3.31e-05	0.00245485	2.41012
GPR162	0.528786	-0.00471211	5.13976	3.36e-05	0.0024892	2.39326
HIST1H2BC_HIST1H2BE_HIST1H2BF_HIST1H2BG_HIST1H2BI	0.423884	-0.0332591	5.13649	3.39e-05	0.0024892	2.38559
CRISPLD2	-1.81873	-0.209352	-5.1358	3.4e-05	0.0024892	2.38396
CYP3A7_CYP3A7-CYP3AP1	1.60762	0.269845	5.13477	3.41e-05	0.0024892	2.38153
TIMP1	-2.37719	0.671966	-5.13458	3.41e-05	0.0024892	2.3811
DNMT3L	1.47404	-0.381887	5.12857	3.46e-05	0.0025181	2.36697
PPP5C	0.600015	0.067315	5.12479	3.49e-05	0.00252905	2.35808
DSE	-1.30835	0.114626	-5.12391	3.5e-05	0.00252905	2.35603
GRIP2	0.826567	-0.0573973	5.12242	3.51e-05	0.00252905	2.35253
ERVMER34-1	0.806673	-0.108317	5.12083	3.53e-05	0.00252905	2.34879
HLA-DRB6	-0.724874	0.0175165	-5.12023	3.53e-05	0.00252905	2.34737
MYLPF	0.663347	-0.00513586	5.1181	3.55e-05	0.00253419	2.34237
SOCS7	0.592422	-0.102099	5.11644	3.56e-05	0.00253646	2.33847
HSD17B1	0.779157	0.00021033	5.11347	3.59e-05	0.00254581	2.33149
BEST1	0.743296	-0.0785751	5.11164	3.61e-05	0.00254581	2.32719
RRM2	-1.61162	0.168127	-5.11107	3.61e-05	0.00254581	2.32586
TCF15	0.951631	-0.0854084	5.10453	3.67e-05	0.00257417	2.31048
BAIAP2	0.685785	0.021375	5.10401	3.67e-05	0.00257417	2.30927
CLEC4A	-2.0823	0.345114	-5.10209	3.69e-05	0.00257827	2.30476
ERF	0.650452	-0.00361698	5.09784	3.73e-05	0.00258889	2.29477
HLA-C	-1.35576	0.214726	-5.09538	3.75e-05	0.00258889	2.28899
IQCE	0.482081	0.00578148	5.09512	3.76e-05	0.00258889	2.28837
YBX3	-1.16446	0.115173	-5.09457	3.76e-05	0.00258889	2.28707
LOC102724788_PRODH	0.825344	-0.0932913	5.09412	3.77e-05	0.00258889	2.28601
YBX1	0.673229	-0.0030086	5.09042	3.8e-05	0.00259342	2.27732
THY1	1.54137	-0.100676	5.08983	3.81e-05	0.00259342	2.27592
CDH18	0.563295	0.0123808	5.08967	3.81e-05	0.00259342	2.27555
FN1	-2.11257	0.144936	-5.08727	3.83e-05	0.00260086	2.2699
DNAJC10	-0.98663	0.0500037	-5.08453	3.86e-05	0.00260971	2.26346
LOC100289473	0.694174	-0.025261	5.08342	3.87e-05	0.00260971	2.26086
TRAM1	-1.1268	-0.0150691	-5.07994	3.9e-05	0.00262427	2.25267
FZD5	0.73269	-0.0199331	5.07686	3.93e-05	0.0026363	2.24543
HLA-E	-1.31594	0.0655958	-5.07276	3.97e-05	0.00264932	2.23578
FAM129A	-1.33328	0.18678	-5.07243	3.97e-05	0.00264932	2.23501
SERPING1	-1.38018	0.30424	-5.06875	4.01e-05	0.00266553	2.22634
RAI2	-1.02476	-0.0214458	-5.06392	4.06e-05	0.00268525	2.21499
NMT2	-1.15538	0.0888295	-5.06334	4.06e-05	0.00268525	2.21363
MT3	0.499488	0.0204639	5.0606	4.09e-05	0.00269278	2.20718
ANXA3	-2.08942	-0.0107551	-5.05825	4.11e-05	0.00269278	2.20164
PPP1R3C	-0.866904	0.0172444	-5.05794	4.12e-05	0.00269278	2.20091
ACTB	-1.22982	0.11577	-5.05658	4.13e-05	0.00269278	2.19771
GRIN2A	0.670636	-0.106858	5.05427	4.15e-05	0.00269278	2.19227
GPR3	0.515693	-0.0396026	5.05416	4.16e-05	0.00269278	2.19202
AXL	-1.70769	0.337421	-5.05332	4.16e-05	0.00269278	2.19004
SUPT16H	-0.653475	0.0320763	-5.0527	4.17e-05	0.00269278	2.18858
MELK	-1.07893	0.13759	-5.05131	4.18e-05	0.00269423	2.18531
SYT11	-1.13886	0.0853592	-5.04775	4.22e-05	0.00271013	2.17694
PART1	0.432321	0.0127959	5.04376	4.26e-05	0.00271459	2.16755
C21orf2	0.629669	-0.103445	5.04173	4.28e-05	0.00271459	2.16277
TMSB10	-1.51757	-0.146365	-5.04152	4.29e-05	0.00271459	2.16226
PTPRC	-2.13193	0.497361	-5.04126	4.29e-05	0.00271459	2.16166
FN1	-2.13206	0.131884	-5.04029	4.3e-05	0.00271459	2.15937
NAB2	0.570694	0.0261126	5.03979	4.31e-05	0.00271459	2.1582
TMEM248	-1.00807	0.0460954	-5.03899	4.31e-05	0.00271459	2.15633
PLCB4	-1.33523	0.195352	-5.03675	4.34e-05	0.00272195	2.15105
TACR1	0.928836	0.0691056	5.03351	4.37e-05	0.00273107	2.14343
HLA-F	-1.25256	0.0552333	-5.03128	4.4e-05	0.00273107	2.13817
GNPTAB	-1.16293	-0.0853106	-5.03111	4.4e-05	0.00273107	2.13776
SIRPB1	0.787503	0.0106565	5.03086	4.4e-05	0.00273107	2.13718
TNK2	0.431231	-0.0911107	5.0284	4.43e-05	0.00273247	2.13137
EML1	-0.824426	0.147258	-5.02741	4.44e-05	0.00273247	2.12906
GPR12	0.642613	0.0145142	5.02667	4.45e-05	0.00273247	2.1273
ELMO2	-0.775334	-0.0530626	-5.02616	4.45e-05	0.00273247	2.12612
HAAO	0.874808	0.0135806	5.02283	4.49e-05	0.00274748	2.11827
FAM47E_FAM47E-STBD1_STBD1	1.1256	-0.0173571	5.01969	4.52e-05	0.00275239	2.11087
TUBA1A	-1.30648	0.054359	-5.0195	4.53e-05	0.00275239	2.11042
NCK1	-0.960382	0.176514	-5.01816	4.54e-05	0.00275239	2.10727
NA	0.582509	-0.0196936	5.01768	4.55e-05	0.00275239	2.10614
ITGA4	-1.45021	0.344044	-5.01343	4.59e-05	0.00277193	2.09613
PSTPIP2	-0.959809	0.0932095	-5.01202	4.61e-05	0.00277193	2.09282
FN1	-2.42252	0.105917	-5.01113	4.62e-05	0.00277193	2.0907
CSTF3	-0.809231	-0.000190886	-5.01044	4.63e-05	0.00277193	2.08909
CAMK2B	0.492324	0.0367162	5.00645	4.67e-05	0.00279034	2.07968
MKRN7P	0.491109	-0.00511195	5.00559	4.68e-05	0.00279034	2.07766
MARCKS	-2.20361	-0.0618681	-5.00426	4.7e-05	0.00279205	2.07453
LYPD1	-0.802375	-0.00552875	-4.99872	4.76e-05	0.002823	2.06147
FN1	-2.395	0.0697678	-4.98969	4.87e-05	0.00287902	2.0402
REG1A	-1.41801	0.398854	-4.98742	4.9e-05	0.00288755	2.03485
GZMA	-2.40698	0.657395	-4.98189	4.97e-05	0.0029077	2.02181
L3MBTL1	0.617155	-0.00748591	4.98002	4.99e-05	0.0029077	2.01741
NUP93	-0.689062	-0.06617	-4.97907	5e-05	0.0029077	2.01517
ARPC3	-1.42909	-0.0925177	-4.97905	5e-05	0.0029077	2.01513
BAZ1B	0.558737	0.00762369	4.97872	5.01e-05	0.0029077	2.01434
PAPSS1	-1.0303	0.0874965	-4.97616	5.04e-05	0.0029077	2.00831
OBSL1	-0.772842	0.0412009	-4.97493	5.05e-05	0.0029077	2.00542
IMPDH2	-1.11625	0.214769	-4.9747	5.06e-05	0.0029077	2.00487
IL11	0.693181	-0.0329204	4.97394	5.07e-05	0.0029077	2.00307
SH3BP1	0.698844	-0.0379123	4.9739	5.07e-05	0.0029077	2.00299
PDIA2	0.767053	-0.179381	4.97198	5.09e-05	0.0029077	1.99847
CTD-2269F5.1	0.563306	0.0375829	4.97196	5.09e-05	0.0029077	1.99842
RARRES1	-1.40587	0.409446	-4.97071	5.11e-05	0.00290925	1.99546
IL36A	0.470541	-0.023054	4.96695	5.15e-05	0.00292801	1.98659
FEV	0.58665	-0.0200939	4.96601	5.17e-05	0.00292801	1.98439
KRT19	-2.0719	0.501774	-4.96408	5.19e-05	0.00292801	1.97982
RAB31	-1.22289	0.10554	-4.96399	5.19e-05	0.00292801	1.97963
FAS	-0.994568	0.0225312	-4.95953	5.25e-05	0.00294979	1.96912
FXR2	0.615108	-0.0609053	4.95782	5.27e-05	0.00294979	1.96507
ST3GAL4	0.788116	-0.0154871	4.95776	5.27e-05	0.00294979	1.96494
KIF2A	-1.07841	0.181917	-4.95656	5.29e-05	0.00294979	1.96209
ARR3	0.536635	-0.0186404	4.95528	5.3e-05	0.00294979	1.95908
OR1D2	0.539282	0.0314221	4.9549	5.31e-05	0.00294979	1.95818
KCNN3	0.804158	-0.0932809	4.95101	5.36e-05	0.00297087	1.94902
SLC16A7	1.36321	0.240172	4.94818	5.4e-05	0.00298431	1.94234
ATF7	0.501185	-0.0205052	4.93978	5.51e-05	0.0030325	1.92253
PLAC4	0.726474	0.0276753	4.9397	5.51e-05	0.0030325	1.92235
PLSCR1	-1.44442	-0.0976038	-4.93802	5.54e-05	0.00303358	1.91837
DES_SUPT20H	0.549653	0.0141975	4.93618	5.56e-05	0.00303358	1.91403
TTC39A	-1.1149	0.117066	-4.93599	5.56e-05	0.00303358	1.91358
CASP4	-1.42142	0.16971	-4.93478	5.58e-05	0.00303358	1.91074
FOXRED2	0.447251	-0.0070133	4.93443	5.59e-05	0.00303358	1.90992
U2AF2	0.890941	-0.0771731	4.93361	5.6e-05	0.00303358	1.90798
CDH11	-1.87286	0.340458	-4.9313	5.63e-05	0.00304145	1.90254
MRC1	-1.71595	0.168256	-4.9306	5.64e-05	0.00304145	1.90088
XAGE1B_XAGE1E	0.637028	-0.0181415	4.92938	5.66e-05	0.00304327	1.89801
PAK2	0.492404	0.047742	4.9246	5.72e-05	0.00306301	1.88671
CTB-102L5.7	0.671226	-0.0245011	4.92214	5.76e-05	0.00306301	1.88093
PLAGL2	0.712361	0.0104715	4.91755	5.82e-05	0.00306301	1.87009
OGFR	0.651703	-0.0510771	4.91747	5.82e-05	0.00306301	1.86989
CALU	-0.854765	0.0837913	-4.91717	5.83e-05	0.00306301	1.86919
ZNF358	0.897291	-0.00581833	4.9171	5.83e-05	0.00306301	1.86903
BPI_LOC149684	1.08698	0.178323	4.91671	5.84e-05	0.00306301	1.86809
SNTA1	0.76443	-0.135242	4.9163	5.84e-05	0.00306301	1.86714
HLA-C	-1.3658	0.22746	-4.91607	5.85e-05	0.00306301	1.86659
MBTPS1	-0.950657	0.00917216	-4.91601	5.85e-05	0.00306301	1.86645
EIF5	0.850829	-0.0980444	4.91582	5.85e-05	0.00306301	1.866
TUBB4BP7_TUBB4BP7	0.55195	-0.0198081	4.91473	5.86e-05	0.00306301	1.86344
IFNA1_IFNA13	0.629534	0.0718983	4.91428	5.87e-05	0.00306301	1.86236
SIRT2	0.782276	-0.135111	4.91327	5.89e-05	0.00306349	1.85998
MAGI2	0.833874	0.0413081	4.91195	5.9e-05	0.0030663	1.85688
HNRNPAB	-0.837819	0.0731137	-4.90915	5.95e-05	0.00307723	1.85027
TCP10	0.457171	0.0131141	4.90798	5.96e-05	0.00307723	1.84751
MEF2C	-1.37306	0.225038	-4.9077	5.97e-05	0.00307723	1.84684
ELK1	0.588362	-0.0056994	4.90637	5.99e-05	0.00308023	1.8437
LIM2	0.681706	0.0216815	4.90272	6.04e-05	0.00309491	1.83508
LYN	-0.985934	0.275947	-4.90175	6.06e-05	0.00309491	1.83279
LOC100996696_PABPC4	-0.831498	0.00400597	-4.90146	6.06e-05	0.00309491	1.83212
SRSF4	-0.685442	0.0403724	-4.90074	6.07e-05	0.00309491	1.8304
PTPRF	-1.07338	-0.0686007	-4.89796	6.11e-05	0.00310911	1.82386
MCM6	-0.978301	0.0896716	-4.8935	6.18e-05	0.00311883	1.81332
HLA-DRB1_HLA-DRB4_LOC100996809	-1.58938	0.384153	-4.8934	6.18e-05	0.00311883	1.8131
SYNJ2	0.910266	-0.0808427	4.89283	6.19e-05	0.00311883	1.81173
DPF1	0.495962	-0.0426362	4.89253	6.2e-05	0.00311883	1.81104
C1GALT1C1	-0.896947	-0.00579799	-4.89212	6.2e-05	0.00311883	1.81006
WNT10B	0.950968	-0.0892377	4.89019	6.23e-05	0.00312671	1.8055
LEF1	0.425173	0.0424579	4.88912	6.25e-05	0.0031279	1.80299
CBX2	0.584475	0.0833006	4.8878	6.27e-05	0.0031279	1.79987
EDA	0.724296	-0.0385109	4.88648	6.29e-05	0.0031279	1.79676
BHLHE41	-1.45076	0.0525663	-4.88641	6.29e-05	0.0031279	1.79659
FXR2	0.696671	-0.0150171	4.88547	6.31e-05	0.00312823	1.79436
ALMS1	-0.815957	0.0898956	-4.88414	6.33e-05	0.00313158	1.79122
CHN1	-0.90009	-0.0524607	-4.88135	6.37e-05	0.00314539	1.78465
DMTN	0.536893	-0.121349	4.88057	6.38e-05	0.00314539	1.78279
CROCC	1.00035	0.032129	4.87833	6.42e-05	0.00315121	1.7775
MAPK8IP2	0.749751	-0.0436095	4.8768	6.44e-05	0.00315121	1.77391
GABBR1_UBD	-1.69322	0.314303	-4.87658	6.45e-05	0.00315121	1.77337
FAM115A_LOC100294033	-0.980488	0.0507343	-4.87626	6.45e-05	0.00315121	1.77263
MINK1	0.721916	-0.0197778	4.87447	6.48e-05	0.0031583	1.7684
ENAH	-1.02094	0.20047	-4.87202	6.52e-05	0.00316462	1.7626
PSD3	-1.43451	0.130689	-4.8719	6.52e-05	0.00316462	1.76233
RPL18	0.612603	-0.0296497	4.87067	6.54e-05	0.00316741	1.75942
LAMC1	-0.975001	-0.00144464	-4.86951	6.56e-05	0.00316962	1.75668
SLC6A2	0.870417	-0.175764	4.86728	6.6e-05	0.00317708	1.75141
ZCCHC14	0.624706	-0.0426299	4.86681	6.6e-05	0.00317708	1.75031
PSD3	-1.23383	0.305101	-4.862	6.68e-05	0.00320826	1.73894
ME1	-0.962366	0.245995	-4.85715	6.76e-05	0.00323987	1.7275
FCHSD2	-1.15327	-0.0650546	-4.8563	6.78e-05	0.00323987	1.72549
PRKD2	-0.974174	0.272945	-4.85453	6.81e-05	0.00324393	1.72131
COL6A3	-2.40169	0.423881	-4.85407	6.81e-05	0.00324393	1.72021
NSMAF	-0.988178	0.0985221	-4.85228	6.85e-05	0.00325006	1.71598
TNFAIP6	-0.942841	0.127985	-4.85159	6.86e-05	0.00325006	1.71435
GTF2E1	-0.628921	0.0793775	-4.85004	6.88e-05	0.00325519	1.7107
CHST15	-1.61284	0.219889	-4.84884	6.9e-05	0.00325519	1.70785
ZNF264	-1.2187	0.327738	-4.84712	6.93e-05	0.00325519	1.70379
NT5M	0.593133	0.0756385	4.84708	6.93e-05	0.00325519	1.70371
FGL2	-1.47539	-0.109482	-4.84543	6.96e-05	0.00325519	1.69982
HLA-DQB1_HLA-DRB1_HLA-DRB3_HLA-DRB4_LOC100996809_LOC101060835	-2.08429	0.199035	-4.84537	6.96e-05	0.00325519	1.69966
C1QB	-2.2881	0.557543	-4.84498	6.97e-05	0.00325519	1.69875
KLRB1	-1.34009	0.361249	-4.84194	7.02e-05	0.00327294	1.69157
EPB41L4A	0.751171	-0.00947729	4.83937	7.07e-05	0.003287	1.68549
HLA-DQA1_HLA-DQA2_LOC100509457	-2.51422	0.303693	-4.83547	7.14e-05	0.00330689	1.67628
LTB4R2	0.584411	-0.0682249	4.83521	7.14e-05	0.00330689	1.67568
TUBA1B	-1.04724	0.150805	-4.83441	7.15e-05	0.00330689	1.67379
EPO	0.625765	-0.0868193	4.83339	7.17e-05	0.00330846	1.67136
CENPJ	0.475516	0.0390015	4.83024	7.23e-05	0.00332363	1.66393
APOBEC3G	0.844202	-0.0211533	4.82946	7.24e-05	0.00332363	1.66208
SOX15	0.970723	-0.259595	4.82904	7.25e-05	0.00332363	1.66109
MTF2	-0.918035	-0.0495277	-4.82508	7.32e-05	0.00334951	1.65174
DXO	0.420938	-0.0719811	4.82249	7.37e-05	0.00335635	1.64562
SRGN	-1.78476	0.519244	-4.8222	7.37e-05	0.00335635	1.64492
BTNL2	0.519942	0.00667101	4.82148	7.39e-05	0.00335635	1.64323
EPHB4	0.618637	-0.0477561	4.82096	7.4e-05	0.00335635	1.64199
DIEXF	-0.634655	-0.0146976	-4.81957	7.42e-05	0.00336108	1.63871
THYN1	-0.97018	-0.270097	-4.81464	7.51e-05	0.00339456	1.62705
VCY_VCY1B	0.578931	-0.0107894	4.81394	7.53e-05	0.00339456	1.62539
P2RX6	0.543509	0.0486919	4.81197	7.56e-05	0.00340429	1.62074
ARPC1B	-1.43235	0.0405169	-4.81102	7.58e-05	0.00340538	1.61851
TRBC1	-1.91989	0.403787	-4.81019	7.6e-05	0.0034055	1.61655
PON2	-1.77996	0.131653	-4.80851	7.63e-05	0.0034129	1.61257
KCNQ4	0.420377	-0.0539817	4.80577	7.68e-05	0.00342929	1.60609
MSN	-0.914946	0.0431702	-4.80301	7.73e-05	0.00344594	1.59956
EGFL8_PPT2	0.55794	-0.0653129	4.80216	7.75e-05	0.00344629	1.59756
RBP4	1.91596	0.357622	4.79501	7.89e-05	0.00348898	1.58067
CLEC2B	-1.64879	0.0642819	-4.79461	7.9e-05	0.00348898	1.57973
ANXA8_ANXA8L1	0.477702	0.0867295	4.79433	7.9e-05	0.00348898	1.57906
ITGA2	-0.615365	0.0852758	-4.79351	7.92e-05	0.00348898	1.57711
KLHL21	1.02035	0.0495435	4.79319	7.92e-05	0.00348898	1.57636
CAPN6	-2.16861	0.561591	-4.7911	7.97e-05	0.00350021	1.57141
CDX2	0.614727	-0.0610535	4.7857	8.07e-05	0.00352248	1.55866
KLC1	-0.600713	0.0346828	-4.78565	8.07e-05	0.00352248	1.55853
VCAM1	-1.43136	-0.0313198	-4.78545	8.08e-05	0.00352248	1.55806
ARID3B	0.683874	0.0538393	4.78537	8.08e-05	0.00352248	1.55788
COL15A1	-2.07481	0.532395	-4.78333	8.12e-05	0.00352696	1.55306
MACF1	-0.707066	0.0264447	-4.78325	8.12e-05	0.00352696	1.55285
TLR7	-1.57342	0.382524	-4.78238	8.14e-05	0.00352696	1.5508
MAP1B	-1.06339	0.064083	-4.78092	8.17e-05	0.00352696	1.54736
CFH	-1.63231	0.392476	-4.78064	8.18e-05	0.00352696	1.54669
NEU1	-1.11185	0.052927	-4.78015	8.19e-05	0.00352696	1.54554
SH2B3	-1.04695	0.230164	-4.77918	8.21e-05	0.00352865	1.54324
CNPY4	0.486472	-0.0427358	4.77413	8.31e-05	0.0035662	1.53131
DEFB1	1.08483	-0.268824	4.7731	8.33e-05	0.00356848	1.52887
BTNL8	0.829688	0.0193856	4.7687	8.42e-05	0.003592	1.51847
TEK	0.642152	0.0724167	4.76844	8.43e-05	0.003592	1.51785
TGM4	0.511445	0.0635008	4.76795	8.44e-05	0.003592	1.51669
ETV1	-1.39218	0.395929	-4.76736	8.45e-05	0.003592	1.5153
ZKSCAN3	0.519198	-0.031167	4.76651	8.47e-05	0.00359275	1.51328
HDAC6	0.586465	0.0718731	4.76461	8.51e-05	0.00359781	1.5088
RAB3IL1	0.626884	-0.010296	4.76441	8.51e-05	0.00359781	1.50832
LHPP	0.953432	0.00483996	4.75781	8.65e-05	0.00365029	1.49271
MIR7110_PDIA5	-0.937553	-0.0867096	-4.75611	8.69e-05	0.00365881	1.48868
SEC24C	-0.775652	0.0896502	-4.75	8.82e-05	0.00370761	1.47425
FZD1	-1.32635	-0.0692335	-4.74701	8.89e-05	0.0037275	1.46717
PADI3	0.547705	-0.00915048	4.74633	8.9e-05	0.0037275	1.46556
CCNB1	-1.06784	-0.0379108	-4.74435	8.95e-05	0.0037388	1.46089
GNB5	1.06369	-0.0263945	4.73999	9.04e-05	0.00377244	1.45057
ESR1	0.472537	-0.00353137	4.7373	9.1e-05	0.00378861	1.4442
C19orf57	0.544196	0.0388624	4.73605	9.13e-05	0.00378861	1.44126
CEP170_CEP170P1	-1.24457	0.0383551	-4.73601	9.13e-05	0.00378861	1.44115
LOC101928378	0.643748	-0.101729	4.7338	9.18e-05	0.00379183	1.43593
EPB41L2	-1.08768	0.0848131	-4.73279	9.21e-05	0.00379183	1.43354
HNRNPA1P3_HNRNPA1P3	-0.695952	-0.0918772	-4.73277	9.21e-05	0.00379183	1.43348
VSIG4	-1.26123	0.277667	-4.73268	9.21e-05	0.00379183	1.43327
MAPRE3	0.736375	0.00290587	4.72854	9.3e-05	0.00382389	1.42348
PSG1	0.617794	-0.0509844	4.72638	9.35e-05	0.0038374	1.41836
TRRAP	-0.981418	-0.0440764	-4.72274	9.44e-05	0.00386502	1.40978
TBX10	0.453188	-0.00999052	4.71602	9.6e-05	0.003914	1.39387
CA9	0.529995	-0.0312792	4.71586	9.6e-05	0.003914	1.39349
DKKL1	0.549239	-0.0469979	4.7147	9.63e-05	0.003914	1.39076
BRD7	-1.12724	0.174459	-4.71413	9.64e-05	0.003914	1.38941
FUT4	-0.767786	0.0183085	-4.71398	9.65e-05	0.003914	1.38905
IGK_IGKC	-2.40514	0.337014	-4.71227	9.69e-05	0.00392162	1.385
YWHAH	-1.12804	0.356108	-4.71174	9.7e-05	0.00392162	1.38374
CASP9	0.733139	-0.00933535	4.71056	9.73e-05	0.00392597	1.38095
CNTNAP2	0.351085	0.0310218	4.70731	9.81e-05	0.00395062	1.37326
BCL2	0.571358	-0.0441248	4.70585	9.84e-05	0.00395712	1.36981
HLA-DRB1_HLA-DRB1	-1.47849	0.173459	-4.70454	9.87e-05	0.00395712	1.36672
HEATR1	-0.692091	0.0756231	-4.70447	9.88e-05	0.00395712	1.36654
TRAF3IP3	0.42141	-0.059346	4.70267	9.92e-05	0.00396075	1.3623
CELP	0.677902	0.0349289	4.7021	9.93e-05	0.00396075	1.36093
TMSB4X	-1.59434	-0.151057	-4.70148	9.95e-05	0.00396075	1.35946
CYP11B2	0.765788	-0.108532	4.70121	9.96e-05	0.00396075	1.35883
INS	0.546649	0.0938962	4.70012	9.98e-05	0.00396267	1.35625
CTRC	0.461154	0.00178866	4.69958	0.0001	0.00396267	1.35498
GPR135	0.416178	0.027649	4.69764	0.000100451	0.00397308	1.3504
BMP7	0.664312	0.0126548	4.69681	0.000100659	0.00397308	1.34843
CDKL2	0.519629	-0.0327868	4.69638	0.000100767	0.00397308	1.3474
DSCAM	0.638042	-0.0148151	4.69302	0.000101612	0.00399931	1.33945
GPR144	0.672124	-0.146171	4.69043	0.000102266	0.00401795	1.33334
ZBTB7B	0.660286	-0.0475303	4.68948	0.000102507	0.00402034	1.33109
ATP2C2	0.762002	0.0284369	4.68761	0.000102984	0.00402333	1.32667
MEF2D	0.709589	0.0160908	4.68671	0.000103216	0.00402333	1.32452
RGS6	0.645461	-0.0232253	4.6858	0.000103449	0.00402333	1.32237
SAE1	-0.923926	-0.0791526	-4.68579	0.000103451	0.00402333	1.32236
MAP4K4	-1.04043	-0.116768	-4.68531	0.000103576	0.00402333	1.32121
GNB3	0.483938	0.0757824	4.68495	0.000103667	0.00402333	1.32037
TXLNA	-0.741997	0.0983381	-4.68142	0.000104582	0.00404826	1.312
TUBB	-1.15573	-0.161709	-4.68102	0.000104685	0.00404826	1.31106
FADS1_MIR1908	-0.798392	0.053583	-4.68037	0.000104855	0.00404826	1.30951
TUSC3	-1.46341	0.0615954	-4.67961	0.000105051	0.00404882	1.30773
SEMA6C	0.526165	0.0265016	4.67886	0.000105248	0.00404941	1.30595
XRCC5	-0.909476	-0.00620708	-4.67378	0.000106583	0.00409369	1.29394
DUSP9	1.02103	0.0507866	4.6715	0.00010719	0.00410227	1.28853
FHL2	-1.58498	0.0286007	-4.67124	0.000107257	0.00410227	1.28793
HTR1B	0.560567	-0.0706939	4.67086	0.000107358	0.00410227	1.28703
GBP2	-1.58243	0.138302	-4.66921	0.000107801	0.00411213	1.28311
FMO5	1.41689	0.166073	4.66741	0.000108284	0.00411877	1.27885
TCF3	0.5206	-0.00758117	4.66659	0.000108505	0.00411877	1.27691
PF4V1	-0.666309	0.0366169	-4.66649	0.00010853	0.00411877	1.27669
NA	0.531196	0.0674915	4.66555	0.000108785	0.00412144	1.27445
APLP1	0.592034	0.0798644	4.66203	0.000109739	0.00414895	1.26613
PRKX	-1.33665	0.456342	-4.6615	0.000109884	0.00414895	1.26488
PLCH2	0.688622	0.0502887	4.65949	0.000110434	0.00416268	1.26011
ELK2AP	0.645907	-0.0214937	4.65849	0.00011071	0.00416603	1.25774
APOBEC3A_APOBEC3A_B	-0.539987	0.0673452	-4.65756	0.000110964	0.00416856	1.25555
MNS1	-1.17303	-0.0596937	-4.6561	0.000111369	0.00417673	1.25208
PDE1B	0.546266	-0.0408437	4.655	0.000111673	0.00418109	1.24948
IP6K2	-0.689056	-0.0203148	-4.65175	0.000112578	0.00420789	1.2418
ZNF287	0.520868	-0.00136428	4.64849	0.000113494	0.00423504	1.23407
HLA-E	-1.04943	0.073372	-4.64771	0.000113712	0.00423607	1.23225
PTMS	0.586414	-0.0267552	4.64662	0.000114022	0.00423641	1.22966
HIGD1B	0.558333	0.0453085	4.64581	0.000114251	0.00423641	1.22775
ARID1A	0.551331	0.0526234	4.64567	0.000114292	0.00423641	1.2274
P2RX5_P2RX5-TAX1BP3_TAX1BP3	-0.972891	0.101814	-4.64468	0.000114572	0.00423974	1.22507
CD302_LY75_LY75-CD302	-1.4994	0.0451715	-4.64091	0.000115652	0.00425879	1.21614
HES2	0.402569	-0.0370551	4.6409	0.000115653	0.00425879	1.21612
LCP2	-1.75087	0.416351	-4.64088	0.00011566	0.00425879	1.21606
HOPX	-2.54028	0.637312	-4.63678	0.000116844	0.00428254	1.20636
SAMD4B	0.524025	0.0625615	4.63674	0.000116856	0.00428254	1.20627
RAB31	-1.30031	0.0952195	-4.63665	0.000116882	0.00428254	1.20605
MTSS1	0.6871	-0.0138212	4.6356	0.000117186	0.00428663	1.20358
EXT2	-0.791264	-0.0185973	-4.63316	0.000117898	0.0043029	1.19781
CASR	0.498497	-0.149593	4.63276	0.000118017	0.0043029	1.19685
GABRP	-1.04248	0.219818	-4.63038	0.000118716	0.0043188	1.19122
CARD10	0.704176	-0.133818	4.62996	0.000118841	0.0043188	1.19022
SIGLEC8	0.485015	0.0117696	4.62899	0.000119128	0.00432217	1.18792
AHR	-1.05061	0.27189	-4.62623	0.000119945	0.00434475	1.18141
SERPINH1	-0.753292	0.0858879	-4.62019	0.00012176	0.00439652	1.1671
COPZ2	0.564424	0.0838742	4.62016	0.000121771	0.00439652	1.16702
EDN3	0.40693	0.0129211	4.6187	0.000122213	0.00439652	1.16357
BLOC1S5-TXNDC5_TXNDC5	-1.31729	0.0915914	-4.61835	0.00012232	0.00439652	1.16274
PPP3CC	0.455049	0.00956876	4.61821	0.000122361	0.00439652	1.16241
CAMSAP2	0.468135	0.0202558	4.61304	0.000123942	0.00444614	1.15018
NGF	0.508018	-0.0359222	4.6118	0.000124326	0.00445275	1.14724
ARHGDIB	-1.48981	-0.0263047	-4.61097	0.000124583	0.0044548	1.14527
TCL6	1.37778	-0.0311417	4.60972	0.00012497	0.00446146	1.14232
TSR1	-1.04051	0.149866	-4.60707	0.000125797	0.00447724	1.13604
PRB4	0.572052	-0.0438558	4.60701	0.000125814	0.00447724	1.13591
HMX1	0.624333	-0.130621	4.60617	0.000126078	0.00447947	1.13391
CYTH4	0.508793	0.00565566	4.60229	0.000127297	0.00451561	1.12474
PROL1	0.441444	-0.032252	4.60029	0.000127933	0.00453096	1.11999
LOC100129518_SOD2	-1.80631	0.230411	-4.59888	0.000128381	0.00453945	1.11667
TMEM87A	-0.813833	0.0541469	-4.59799	0.000128666	0.00453945	1.11456
LDB1	0.581265	-0.0845764	4.59762	0.000128784	0.00453945	1.11368
TET3	0.781967	0.0305765	4.59294	0.000130291	0.00458529	1.1026
MSL1	-1.04676	0.209449	-4.59219	0.000130535	0.00458663	1.10082
PDX1	0.572661	-0.0443991	4.59155	0.000130742	0.00458668	1.09931
LASP1	-0.645092	-0.0195837	-4.59077	0.000130995	0.00458832	1.09747
P2RX5-TAX1BP3_TAX1BP3	-0.93963	0.0118171	-4.58823	0.000131824	0.0046101	1.09146
SLC6A2	0.489429	0.0782123	4.58694	0.000132248	0.00461769	1.0884
NA	0.446714	-0.00501594	4.58192	0.000133908	0.00466198	1.07652
KIR2DL1_KIR2DL2_KIR2DL3_KIR2DS1_KIR2DS2_KIR2DS4	0.425809	0.0187795	4.58184	0.000133935	0.00466198	1.07633
GNAO1	0.774838	-0.0787074	4.57835	0.000135104	0.00468821	1.06805
GPX5	0.390313	0.0211702	4.57788	0.00013526	0.00468821	1.06695
ACTN1	-1.7577	0.0696721	-4.5777	0.00013532	0.00468821	1.06653
R3HDM4	-0.85675	0.0871458	-4.57446	0.000136414	0.00471878	1.05886
NR0B2	0.986867	0.0724685	4.56956	0.000138088	0.00476263	1.04725
NA	0.682587	-0.121076	4.56851	0.000138447	0.00476263	1.04477
CASP8	-0.835294	0.00945124	-4.56834	0.000138506	0.00476263	1.04437
GUCY1A3	-1.24874	-0.00829051	-4.56825	0.000138537	0.00476263	1.04416
TLR1	-1.27814	0.214775	-4.5662	0.000139243	0.00477208	1.03932
STAT1	-1.29811	0.0222325	-4.56548	0.000139493	0.00477208	1.0376
TMEM59L	0.486006	0.0308071	4.56513	0.000139617	0.00477208	1.03676
CYP4F12	0.953191	-0.0349057	4.56498	0.000139669	0.00477208	1.03641
TPM1	-1.16872	-0.033092	-4.56255	0.000140513	0.00479357	1.03067
DACT1	-1.32226	0.14823	-4.56177	0.000140786	0.00479554	1.02882
OPCML	1.37114	0.282491	4.56075	0.000141142	0.00480035	1.02641
HMOX2	0.553818	-0.031964	4.55758	0.000142261	0.00481463	1.01889
DMBT1	0.48146	-0.00892797	4.55735	0.000142341	0.00481463	1.01836
PFN1	-1.29751	-0.0147764	-4.55687	0.000142513	0.00481463	1.01721
SMOX	0.588374	-0.0508304	4.5565	0.000142643	0.00481463	1.01634
SSPN	-1.01953	0.107165	-4.55615	0.000142766	0.00481463	1.01552
ATXN2L	0.640426	-0.0724841	4.55589	0.000142859	0.00481463	1.0149
FZD7	-1.58294	0.0836526	-4.55467	0.000143294	0.00482199	1.01201
ENO1	-1.13668	-0.14015	-4.54864	0.000145459	0.00488038	0.997729
DGKA	0.368099	-0.0216384	4.54861	0.000145467	0.00488038	0.997674
AAMDC	0.902708	0.0207444	4.54781	0.000145759	0.00488282	0.995764
HTATIP2	-0.968332	0.0819447	-4.54615	0.000146359	0.00489556	0.991853
CEBPA-AS1	0.65999	0.0837636	4.54499	0.000146784	0.0049024	0.989095
PALM	0.797901	-0.0683058	4.5419	0.000147914	0.00492491	0.981792
NKX3-1	0.487083	-0.0382375	4.54137	0.000148112	0.00492491	0.980519
DCTD	-1.08911	-0.0897073	-4.54083	0.000148311	0.00492491	0.979239
BRINP2	0.396367	0.0187059	4.54068	0.000148364	0.00492491	0.978895
IQSEC2	0.619182	-0.0414003	4.53961	0.00014876	0.00492491	0.976359
RGS4	-1.61216	0.401899	-4.53882	0.000149053	0.00492491	0.974486
INO80B	0.504142	-0.00362474	4.53805	0.000149336	0.00492491	0.97268
SPRY1	-1.33261	0.0242188	-4.53803	0.000149345	0.00492491	0.972623
POLR2C	0.631399	-0.138035	4.53776	0.000149447	0.00492491	0.971972
KCNJ6	0.388345	0.0186012	4.53706	0.000149706	0.00492613	0.970328
FRMD1	0.57732	0.0213493	4.53436	0.000150714	0.00494775	0.963933
AP1S2	-0.902416	0.186036	-4.53411	0.000150807	0.00494775	0.963349
SCD	0.526983	-0.0195392	4.53302	0.000151218	0.00495393	0.960759
ADAMTSL3	-1.08312	0.0522804	-4.53219	0.00015153	0.00495604	0.958793
HPSE2	0.540089	-0.000868707	4.53167	0.000151727	0.00495604	0.957558
TUBB	-1.06663	-0.136525	-4.52952	0.000152538	0.00497524	0.952482
SLC2A4RG	1.06903	-0.0958657	4.52709	0.000153463	0.00499809	0.946726
EFNB2	-1.33711	-0.24456	-4.52557	0.000154045	0.00500971	0.943125
RSU1	0.54143	-0.0388837	4.52378	0.000154731	0.00502468	0.938894
CSTB	-0.939356	-0.164868	-4.52173	0.000155524	0.0050393	0.934027
ZNF200	-0.882142	-0.0629307	-4.52144	0.000155633	0.0050393	0.933358
SORBS2	-0.890794	0.067109	-4.51676	0.000157455	0.00509089	0.922277
MOGAT2	0.382235	0.00717956	4.51593	0.000157782	0.00509244	0.920303
NOS1	0.563589	-0.0238795	4.51547	0.00015796	0.00509244	0.919228
NA	0.509489	-0.0761785	4.51198	0.000159337	0.0051294	0.910968
AIF1	0.560211	0.0607218	4.51139	0.000159573	0.00512961	0.909554
NA	0.482265	0.078819	4.50966	0.000160261	0.00514428	0.905462
ACACB	1.00952	-0.127756	4.50867	0.000160656	0.00514954	0.903118
CEACAM3	0.42195	-0.0258765	4.50703	0.00016131	0.00516139	0.899251
C11orf16	0.563141	0.0102657	4.50659	0.000161489	0.00516139	0.898194
EPN1	0.518532	-0.0246763	4.50453	0.000162316	0.00517571	0.89333
TRIM5	-0.767038	-0.0111413	-4.50432	0.000162402	0.00517571	0.892829
RASGRP2	0.578166	-0.0261656	4.5035	0.000162735	0.0051778	0.89088
IL10RA	-1.77459	0.554831	-4.50288	0.000162985	0.0051778	0.889419
LDLRAP1	-0.513695	-0.0327628	-4.50224	0.000163245	0.0051778	0.887898
CSHL1	0.383372	-0.00144999	4.50186	0.000163397	0.0051778	0.887013
GRIK5	0.553877	0.043532	4.50057	0.000163924	0.00518494	0.88395
PDE4D	0.51599	0.0585441	4.50017	0.000164088	0.00518494	0.882997
FAM129A	-1.57323	0.188213	-4.49875	0.000164665	0.00518861	0.879656
TRIM38	-0.729334	-0.06197	-4.49874	0.00016467	0.00518861	0.879626
TYRP1	2.01187	0.120717	4.49775	0.000165077	0.00519408	0.877278
CORO1A	-1.60413	0.285966	-4.49662	0.00016554	0.00519494	0.874608
ATIC	-0.8325	0.0222659	-4.49655	0.00016557	0.00519494	0.874436
EFCC1	0.562704	0.0329628	4.49505	0.000166191	0.00520549	0.870876
IL1RN	0.742507	-0.0575073	4.49436	0.000166474	0.00520549	0.869253
IFI44L	-1.40983	0.152382	-4.49404	0.000166608	0.00520549	0.868491
ADAM11	0.483294	-0.0205866	4.49091	0.00016791	0.00523322	0.861077
RP3-406C18.2	0.477277	-0.0517719	4.49077	0.000167965	0.00523322	0.860769
ARL4C	-1.10308	0.0658346	-4.49008	0.000168257	0.005235	0.859114
MTAP	0.519771	0.0751717	4.48871	0.00016883	0.00524552	0.855875
PLA2G4A	-1.26025	0.316022	-4.48805	0.000169105	0.00524674	0.854327
KCNK10	0.921817	-0.11937	4.48627	0.000169858	0.00526277	0.850098
ACSL5	-0.986446	0.196633	-4.48511	0.000170349	0.00527065	0.847352
STK10	-1.09236	0.0529516	-4.48397	0.000170831	0.00527821	0.844665
VGF	0.493337	0.002438	4.48271	0.000171369	0.00528752	0.84167
HLA-A	-1.0525	0.0708734	-4.48047	0.000172323	0.00530959	0.836387
NUP155	-0.742844	0.100032	-4.4787	0.000173083	0.00532565	0.832197
CLNS1A	-0.751013	0.0357225	-4.47745	0.000173624	0.00533492	0.829228
MST1	0.888407	0.0949151	4.47654	0.000174015	0.00533956	0.827088
GPX7	-0.803407	0.0712702	-4.47188	0.000176044	0.00539441	0.816052
TUBA1B	-1.12556	0.120288	-4.47017	0.000176797	0.00540297	0.81199
RAB11FIP3	1.87232	-0.357079	4.47014	0.000176809	0.00540297	0.811929
PLEKHA1	-1.08021	0.203661	-4.46739	0.00017802	0.00542946	0.805432
MED17	-1.06843	-0.0902829	-4.46707	0.000178163	0.00542946	0.804667
GADD45G	1.65821	0.415569	4.4653	0.000178949	0.00544308	0.800476
TTC38	0.473101	-0.0246102	4.46496	0.000179098	0.00544308	0.799683
SMARCA4	0.55098	0.08389	4.46395	0.000179552	0.00544944	0.797274
HLA-E	-1.20039	0.00338251	-4.46288	0.00018003	0.0054526	0.794744
MALT1	-1.27265	-0.0408779	-4.46157	0.000180616	0.0054526	0.791654
KIAA1467	0.725066	0.031635	4.46129	0.000180745	0.0054526	0.790975
PAPPA2	-1.35326	-0.072749	-4.46093	0.000180904	0.0054526	0.790137
ACTB_ACTG1	-1.3104	-0.0166376	-4.46057	0.000181065	0.0054526	0.789292
ATP2A3	0.513331	0.0859209	4.46044	0.000181125	0.0054526	0.788973
NTRK3	0.625307	-0.0738589	4.45918	0.000181692	0.00545568	0.785998
MAFB	-1.22218	-0.0349766	-4.45913	0.000181717	0.00545568	0.785868
IDUA	0.513962	-0.0811615	4.45587	0.000183197	0.0054927	0.77815
M6PR	-1.17909	0.343151	-4.45432	0.000183901	0.00550641	0.774498
HARS2	-0.656953	0.0622116	-4.45363	0.000184217	0.00550847	0.772864
DOHH	0.472973	0.00387003	4.45149	0.000185203	0.00553008	0.767786
RGS10	-1.42313	0.0937916	-4.45098	0.000185437	0.00553008	0.766587
NPEPL1	0.615861	-0.0620206	4.45024	0.000185777	0.00553282	0.764843
IGLL3P	-1.86224	0.405382	-4.44876	0.000186465	0.00554589	0.761326
CELF3	0.591417	-0.131384	4.44777	0.000186925	0.00555142	0.758981
FOXA2	0.505603	-0.053484	4.44691	0.000187325	0.00555142	0.756944
BMP6	0.496486	0.0714948	4.44675	0.000187398	0.00555142	0.756574
RAC2	-1.63404	0.311323	-4.44552	0.000187972	0.00556101	0.753667
RAP2B	-1.15192	0.124342	-4.44275	0.000189269	0.00559198	0.74712
SNW1	-1.07504	0.178963	-4.44151	0.000189858	0.00559717	0.744167
EFHD1	1.01668	-0.0976732	4.44093	0.000190128	0.00559717	0.742814
INPP5J	0.670313	0.0398693	4.44078	0.000190199	0.00559717	0.742459
ENC1	-0.828578	0.157389	-4.43919	0.000190956	0.00559834	0.738677
LPCAT1	-1.08877	0.161572	-4.43765	0.000191687	0.00559834	0.735041
BAZ1A	-0.773916	0.0593707	-4.43759	0.000191714	0.00559834	0.73491
MINK1	0.818454	-0.0895776	4.43721	0.000191896	0.00559834	0.734003
MYD88	-0.648801	-0.083005	-4.43686	0.000192065	0.00559834	0.73317
PDGFRA	-1.66435	0.143966	-4.43672	0.00019213	0.00559834	0.732847
PIK3CD	-0.659965	-0.0287666	-4.43628	0.00019234	0.00559834	0.731806
UCP3	0.449742	-0.0715163	4.43504	0.000192935	0.00559834	0.728869
MTHFR	0.525349	-0.047343	4.43498	0.000192962	0.00559834	0.728735
EFNB2	-1.34891	0.468658	-4.43479	0.000193056	0.00559834	0.728271
PAK2	-0.536141	0.0535347	-4.43473	0.000193085	0.00559834	0.72813
MLX	0.681106	-0.118731	4.43438	0.000193254	0.00559834	0.727296
CABP1	0.658873	-0.0280556	4.43126	0.000194759	0.00563097	0.719914
ARHGEF1_LOC100505585	0.741031	-0.0381097	4.43099	0.000194886	0.00563097	0.719294
OR7E156P	0.5256	-0.0616561	4.43008	0.000195331	0.00563611	0.717124
OAS1	-0.86599	0.012248	-4.42958	0.00019557	0.00563611	0.715961
ALDH18A1	-0.94714	-0.0462584	-4.42771	0.000196485	0.00565516	0.71152
MPZL1	-0.476415	0.0106028	-4.4262	0.000197226	0.00566373	0.70794
STK10	-0.88901	-0.0273007	-4.42606	0.000197291	0.00566373	0.707624
IQCC	0.64102	-0.0715924	4.42548	0.000197576	0.00566462	0.706251
GAD1	1.28784	0.221906	4.42482	0.000197903	0.00566668	0.70468
KLK2	0.487827	-0.0579316	4.42393	0.000198341	0.00567054	0.702575
LY86	-1.31011	0.374429	-4.42342	0.00019859	0.00567054	0.701384
TCL6	0.608066	0.054623	4.423	0.000198801	0.00567054	0.700371
TLR2	-0.762895	0.107279	-4.42169	0.000199448	0.00567078	0.697281
CRMP1	0.579398	-0.0244501	4.42152	0.000199533	0.00567078	0.696874
MAN1C1	0.730432	0.128401	4.42144	0.000199573	0.00567078	0.696683
GAD1	0.468134	-0.0818487	4.42072	0.00019993	0.00567367	0.694986
CDH6	-0.960983	0.230616	-4.4174	0.000201588	0.00571346	0.687127
TNFAIP6	-1.35926	0.41911	-4.4155	0.000202541	0.00572601	0.682642
ACSL4	-1.40275	0.20676	-4.4149	0.000202842	0.00572601	0.681227
HIST1H4E	0.48	-0.0565621	4.41429	0.000203153	0.00572601	0.679769
ACTB_ACTG1	-1.16763	0.044013	-4.41366	0.000203468	0.00572601	0.678294
HLA-DQB1_HLA-DRB1_HLA-DRB4_HLA-DRB5_LOC100996809_LOC101060835	-1.94713	0.32987	-4.41358	0.000203512	0.00572601	0.67809
ESRP2_MIR6773	0.827264	-0.0598162	4.41328	0.000203665	0.00572601	0.677374
GRM7_LOC100996542	0.387106	-0.00585273	4.41295	0.00020383	0.00572601	0.676604
KEL	0.444638	0.00766767	4.41175	0.000204439	0.00573589	0.673764
AMACR	0.504469	0.049299	4.40972	0.000205474	0.00575768	0.66896
ITGB6_LOC100505984	-0.669146	0.124699	-4.40684	0.000206952	0.00579163	0.662143
NA	0.539576	0.131222	4.40635	0.000207206	0.00579163	0.660978
NFKBIE	-0.93781	0.165414	-4.40564	0.000207567	0.00579368	0.659321
TCL6	0.542239	0.0251078	4.40519	0.0002078	0.00579368	0.658256
PRSS3P3	0.373215	0.00243985	4.40383	0.000208508	0.00580374	0.655019
IGSF6	-1.56805	0.515128	-4.40332	0.000208772	0.00580374	0.653817
LRCH4	0.567602	-0.0418171	4.40299	0.000208942	0.00580374	0.653042
MYOG	0.777155	-0.0312096	4.3988	0.000211133	0.00585729	0.643118
MAP7D3	-0.849824	0.166117	-4.39751	0.000211812	0.00586881	0.640066
SRC	0.729096	-0.0412318	4.39535	0.000212948	0.00589297	0.634976
RPA1	-1.24747	-0.0292935	-4.39445	0.000213426	0.00589436	0.632843
APMAP	-0.792705	-0.0585245	-4.39399	0.000213671	0.00589436	0.631752
ABHD14A_ACY1	1.27254	0.122735	4.39303	0.000214182	0.00589436	0.629482
PSG9	0.55233	-0.0108613	4.39283	0.00021429	0.00589436	0.629
SS18	0.565808	-0.0219496	4.39277	0.000214321	0.00589436	0.628862
RAB5B	-0.56598	0.0822625	-4.39168	0.0002149	0.005903	0.626295
DERL1	-1.40586	-0.0274068	-4.38787	0.000216946	0.0059458	0.617285
C2CD2	-0.79242	0.0700925	-4.38774	0.000217017	0.0059458	0.616974
IGHD_IGHG1_IGHM	0.398084	-0.00453058	4.38729	0.000217259	0.0059458	0.615912
NREP	0.745802	-0.0615543	4.38528	0.000218351	0.00596834	0.611146
HLA-G	-0.934145	0.106508	-4.38407	0.00021901	0.00597902	0.608278
ZSWIM1	0.432277	-0.0214524	4.38311	0.000219531	0.00598591	0.606019
NIPSNAP1	0.975933	-0.191366	4.38215	0.000220058	0.00599221	0.603736
FOXO4	0.826968	-0.110114	4.38144	0.000220446	0.00599221	0.602062
ARHGAP33	0.648838	-0.0677087	4.38121	0.000220569	0.00599221	0.601532
COL1A2	-1.83549	0.327931	-4.37717	0.0002228	0.00604039	0.591961
HSF4	0.652088	0.00586295	4.37701	0.000222885	0.00604039	0.591599
ICAM1	-1.16899	0.126421	-4.37379	0.000224677	0.00608157	0.583981
TBKBP1	0.48878	0.0427995	4.37164	0.000225883	0.00610679	0.57889
ZNF623	-0.782328	0.178165	-4.37046	0.000226548	0.00611734	0.576095
HAUS5	0.597616	0.0285444	4.36755	0.00022819	0.00615423	0.569225
AGRN	0.834168	-0.111339	4.36696	0.000228526	0.00615582	0.567829
IQGAP1	-1.09379	-0.0690807	-4.3653	0.000229474	0.00617391	0.56389
GPC4	-1.01803	0.191819	-4.36111	0.000231878	0.00623105	0.553981
DCLK1	-1.10909	0.208326	-4.35969	0.000232694	0.00624545	0.55064
NDUFB8	0.777116	-0.220033	4.35819	0.000233564	0.00625457	0.547093
ADCY7	-1.22381	0.271444	-4.35814	0.000233595	0.00625457	0.546963
IKZF4	0.430264	-0.0518384	4.35663	0.000234472	0.00626801	0.5434
SLC1A6	0.609535	0.0143727	4.35631	0.00023466	0.00626801	0.54264
NA	0.372071	0.0383126	4.35365	0.000236217	0.00630205	0.53635
LTK	0.715566	-0.0718943	4.35266	0.000236801	0.00631006	0.534004
CD2	-1.41792	0.269606	-4.35134	0.000237577	0.00632319	0.530892
ABCC1	-1.02648	-0.0798935	-4.34885	0.000239055	0.00635207	0.524994
AC007389.3	0.608259	0.0248483	4.34855	0.000239233	0.00635207	0.524289
SHC3	0.476278	0.0484535	4.34791	0.000239611	0.00635453	0.522788
SEPT5-GP1BB	0.609603	0.0412403	4.34729	0.000239986	0.00635692	0.5213
FABP5	-1.46773	0.348253	-4.34677	0.000240292	0.00635747	0.520087
CTRB1_CTRB2	0.436248	-0.00892932	4.34545	0.000241086	0.0063709	0.516953
HIF3A	0.519208	-0.00758828	4.34482	0.000241461	0.00637325	0.515475
TP53I11	0.565894	-0.0545849	4.34361	0.000242191	0.00638495	0.512604
TNFSF8	0.614574	0.0045412	4.34088	0.000243837	0.00641711	0.506163
HTR2B	-1.83665	0.364314	-4.34064	0.000243987	0.00641711	0.505581
ARL6IP5	-0.943672	-0.0765881	-4.33946	0.000244703	0.00642152	0.502795
TRAM2	-1.05636	0.145064	-4.33941	0.000244731	0.00642152	0.502684
PHF2	-0.564605	0.0114606	-4.33652	0.000246498	0.00646028	0.495845
THRA	0.528297	-0.00557752	4.33534	0.00024722	0.00646601	0.493066
DLEC1	0.695232	0.0160769	4.33513	0.000247351	0.00646601	0.492562
RAB38	-0.509378	0.0575069	-4.33474	0.000247587	0.00646601	0.491652
SIRPA	0.514319	-0.0248687	4.33133	0.000249697	0.00651346	0.483587
DUSP1	0.494474	-0.0399724	4.3298	0.000250647	0.00652182	0.479974
OR2H2	0.359445	0.0259586	4.32943	0.000250879	0.00652182	0.479096
RANBP1	0.574397	-0.0499788	4.32941	0.000250895	0.00652182	0.479034
ZDHHC13	-0.887342	0.0490636	-4.3289	0.000251213	0.00652247	0.477831
GUCA2A	0.676495	-0.138283	4.32633	0.000252821	0.00655658	0.471765
ARSF	1.17418	-0.268271	4.32522	0.000253518	0.006567	0.469148
PLAC8	-1.72137	0.443115	-4.323	0.000254926	0.0065958	0.463885
ARSD	0.47584	-0.0437116	4.32235	0.000255336	0.00659876	0.462354
HLA-C	-1.074	0.106372	-4.32049	0.000256521	0.00662168	0.457956
HOXA1	-0.755211	0.111581	-4.31996	0.000256855	0.00662264	0.456717
SNX13	0.409971	-0.0184827	4.319	0.00025747	0.00662573	0.454446
PDK2	1.0289	-0.149476	4.31885	0.00025757	0.00662573	0.454077
PXMP2	1.22417	-0.237434	4.31792	0.000258163	0.00663162	0.451891
RLBP1	0.541597	-0.0267022	4.31756	0.000258394	0.00663162	0.451039
GP2	0.513239	-0.0868039	4.31697	0.000258772	0.00663368	0.449649
CYP4A11	0.629016	-0.00463091	4.3153	0.00025985	0.00665228	0.445697
DRAM1	-0.791894	-0.133259	-4.31402	0.000260677	0.00665228	0.442677
CDC42BPA	0.536502	-0.0926785	4.31385	0.000260788	0.00665228	0.442274
MRM1	0.562136	0.0218694	4.3138	0.000260825	0.00665228	0.442139
HTR5A	0.555323	0.0319926	4.31354	0.000260991	0.00665228	0.441534
SETD5	-0.743614	0.0394473	-4.31178	0.000262138	0.00666192	0.437366
CLDN8	1.11515	-0.0968878	4.31173	0.00026217	0.00666192	0.437247
MAPKAPK3	0.652564	-0.152236	4.31071	0.000262835	0.00666192	0.434841
PFKP	-0.988927	-0.101114	-4.31069	0.000262846	0.00666192	0.4348
QTRTD1	-0.827241	0.0587998	-4.31066	0.000262864	0.00666192	0.434735
EPAS1	0.465322	-0.0451593	4.30898	0.000263969	0.00668232	0.430748
SPG20	0.498051	-0.0183825	4.30833	0.000264394	0.00668548	0.429219
ILF3	-0.739053	-0.0932409	-4.30784	0.000264719	0.00668611	0.428052
BMPR1B	0.604772	0.112412	4.30485	0.000266688	0.00671519	0.421007
CLU	-0.941201	0.0444409	-4.30392	0.000267306	0.00671519	0.418809
HSF2	-0.963573	0.269197	-4.30366	0.000267479	0.00671519	0.418195
PNPLA2	0.586977	0.0589102	4.30356	0.000267547	0.00671519	0.417953
ACOT11	1.1599	-0.0189241	4.30239	0.000268327	0.00671519	0.415185
BPY2	0.504135	0.0437795	4.30234	0.00026836	0.00671519	0.415067
UNC93A	0.779583	0.0706896	4.30145	0.000268954	0.00671519	0.412968
LOC100506403_LOC101928269_RUNX1	0.389839	-0.0535837	4.30048	0.000269602	0.00671519	0.410678
OVOL1	0.467617	0.0326286	4.30046	0.000269616	0.00671519	0.410629
POLR3C	-0.699626	-0.0825375	-4.30037	0.00026968	0.00671519	0.410405
PRKCB	-1.4581	0.436154	-4.30023	0.000269769	0.00671519	0.410092
MACF1	-0.660738	-0.0527792	-4.30021	0.000269785	0.00671519	0.410035
IL23A	0.409999	0.0259117	4.3002	0.000269789	0.00671519	0.41002
ZNF335	0.497112	-0.0178827	4.2994	0.00027033	0.00672114	0.408118
TRBC1	-1.69608	0.611595	-4.29675	0.000272115	0.0067527	0.401862
CXCL1	-1.67266	0.335371	-4.29643	0.000272336	0.0067527	0.401092
SLFN12	-0.659745	0.0224923	-4.29617	0.000272509	0.0067527	0.400487
ADARB1	-0.815755	-0.103915	-4.2957	0.000272827	0.00675307	0.399379
BCAM	0.720792	-0.003679	4.29473	0.000273483	0.00676181	0.397095
LOXL2	0.397851	0.0221474	4.29295	0.000274698	0.00677722	0.392884
SPARC	-1.36693	-0.133619	-4.29288	0.000274748	0.00677722	0.392711
CACNA1I	0.542952	0.0110894	4.29248	0.000275019	0.00677722	0.391772
HTR1A	0.483538	0.0779558	4.29158	0.000275636	0.0067849	0.389645
CCDC109B	-1.69141	0.392436	-4.28937	0.000277151	0.00679433	0.384434
RB1	-1.18949	0.0454444	-4.2893	0.000277199	0.00679433	0.38427
FCGR2A	-1.41412	0.287449	-4.28898	0.000277427	0.00679433	0.383491
ALS2CL	0.570858	0.000154343	4.28877	0.000277565	0.00679433	0.383017
NXF3	0.46616	0.0351083	4.28818	0.000277975	0.00679433	0.381613
NCOA3	-1.10472	0.130605	-4.28769	0.000278316	0.00679433	0.380447
FOXH1	0.54509	0.0149334	4.28766	0.000278338	0.00679433	0.380373
BLNK	-1.21032	0.105029	-4.28745	0.000278482	0.00679433	0.379881
DLX2	0.589805	-0.0282328	4.28664	0.000279039	0.00679433	0.377982
PDLIM5	-0.737054	0.142731	-4.2866	0.000279069	0.00679433	0.377882
SLC4A1	1.1795	-0.0978753	4.2859	0.000279554	0.00679872	0.376231
MAP3K7CL	-0.536078	0.10799	-4.28503	0.00028016	0.00679937	0.374174
NA	0.370292	-0.00851458	4.28499	0.000280191	0.00679937	0.374067
ZSWIM8	0.528872	-0.0803184	4.28431	0.000280663	0.00680268	0.372469
DDX60	-1.07532	-0.0269341	-4.28313	0.00028149	0.00680268	0.369671
FBN1	-1.65789	0.265308	-4.28258	0.000281875	0.00680268	0.368375
GALNT8_KCNA6	0.70652	0.0354661	4.28251	0.000281921	0.00680268	0.36822
OR7E37P	0.841003	0.0472707	4.28241	0.000281988	0.00680268	0.367992
ROM1	0.56135	-0.0199733	4.28204	0.000282252	0.00680268	0.367102
FLI1	-1.73895	0.474273	-4.28131	0.000282762	0.00680268	0.36539
NUP188	0.326994	0.0725704	4.2813	0.000282771	0.00680268	0.365359
C3orf18	0.592782	-0.114921	4.28035	0.00028344	0.00681139	0.363112
MYBL1	-0.737467	0.125416	-4.27967	0.000283918	0.00681139	0.361512
ACTN2	0.721452	0.0565122	4.27948	0.00028405	0.00681139	0.36107
TEX11	0.525388	0.0405903	4.27868	0.000284615	0.00681664	0.359181
PAXIP1	-0.856488	0.0343727	-4.27831	0.000284881	0.00681664	0.358294
APAF1	-0.949352	0.103314	-4.27726	0.000285627	0.00682132	0.35581
KLK11	0.58903	0.0910316	4.27717	0.000285689	0.00682132	0.355603
PBOV1	0.336503	-0.0244037	4.27649	0.000286174	0.00682425	0.353991
TACR2	0.616387	0.0760312	4.27614	0.000286424	0.00682425	0.35316
LHFP	-1.52337	0.106676	-4.27424	0.000287775	0.0068488	0.348691
ELK1	0.553454	-0.00513538	4.27383	0.000288069	0.0068488	0.347718
KDELR3	-1.37135	0.330655	-4.27303	0.000288647	0.0068552	0.345816
SFTPB	0.734179	-0.154726	4.27219	0.000289243	0.00686102	0.343854
LMF1	0.678049	-0.0291422	4.2717	0.000289602	0.00686102	0.342677
TYROBP	-1.71917	0.268798	-4.27135	0.00028985	0.00686102	0.341862
UQCRQ	0.776328	-0.188582	4.27051	0.000290457	0.00686102	0.339875
CELF2	-1.33188	0.247735	-4.27051	0.00029046	0.00686102	0.339864
ADAM30	0.587812	0.0163461	4.26981	0.00029096	0.00686102	0.338231
SOX13	0.584439	0.0518894	4.26969	0.000291047	0.00686102	0.337946
CD22	0.387045	0.0285813	4.26831	0.000292053	0.00687389	0.334667
SSBP3	0.604638	0.0339917	4.26809	0.000292211	0.00687389	0.334156
TGFBI	-1.70938	0.26009	-4.26699	0.000293013	0.00688549	0.331552
HLA-C	-1.02865	0.275509	-4.26619	0.000293592	0.0068917	0.329677
OPCML	0.75759	0.0146746	4.26578	0.000293896	0.0068917	0.328693
CBX8	0.65447	0.0257186	4.26416	0.00029508	0.00690707	0.324873
FOXD4_FOXD4L1	0.54456	-0.0181473	4.26395	0.000295235	0.00690707	0.324373
SRP72	-0.713603	0.0134228	-4.26334	0.000295683	0.00690707	0.322931
NA	0.540842	0.0664094	4.26319	0.000295791	0.00690707	0.322584
MYL10	0.791987	-0.0729681	4.26243	0.00029635	0.00691287	0.320791
PRSS3	0.709609	-0.119171	4.26195	0.000296702	0.00691384	0.319664
ADCY1	0.527053	0.0539619	4.26135	0.000297148	0.006917	0.318237
RAB31	-1.27296	0.127177	-4.26057	0.000297722	0.00692312	0.316403
ACHE	0.505517	0.0172445	4.25458	0.000302188	0.00701724	0.302257
CAST	-0.742272	-0.0768692	-4.25396	0.000302655	0.00701724	0.30079
SLC43A1	0.588012	0.0561516	4.25388	0.000302714	0.00701724	0.300605
SULF1	-1.8316	-0.0498473	-4.25315	0.000303264	0.00701857	0.298881
LY75	-1.3042	0.148108	-4.25297	0.000303402	0.00701857	0.29845
MAPK8	0.603349	0.0886803	4.25191	0.000304201	0.00702975	0.295952
SC5D	0.551661	0.0750193	4.2513	0.000304662	0.00703312	0.294512
LOC101927057_OMG	0.461743	-0.0262191	4.25034	0.000305386	0.00704239	0.292257
NCOR2	0.725043	0.0329031	4.24971	0.000305869	0.00704239	0.290755
LOC101927673_OTUB1	0.850634	-0.209467	4.24952	0.000306012	0.00704239	0.290312
ATXN7L1	0.759438	0.0247603	4.2476	0.000307479	0.00706885	0.285768
KRT12	0.330138	0.010011	4.24679	0.000308097	0.00707574	0.283863
TUBA1B	-0.953698	0.125373	-4.24577	0.000308877	0.00708636	0.281459
PRSS53	0.498232	0.00190314	4.24495	0.000309506	0.00709347	0.279526
DAG1	0.401787	0.0223322	4.24454	0.000309824	0.00709347	0.278552
PRKCB	-1.06402	0.366138	-4.23499	0.000317263	0.00725632	0.256016
PTGER3	1.18672	0.104398	4.2336	0.000318363	0.00726984	0.252729
GLIPR1	-1.77549	0.60384	-4.23342	0.000318506	0.00726984	0.252301
CASP6	-0.89186	0.0718291	-4.23241	0.000319302	0.00728054	0.24993
MYBPC3	0.534669	0.0647409	4.23051	0.000320819	0.00730032	0.24543
EFNA5	0.45521	-0.0158719	4.23026	0.000321012	0.00730032	0.244857
CELF2	-1.23285	0.273286	-4.23009	0.000321152	0.00730032	0.244442
TGFB2	-1.18593	0.317372	-4.22888	0.000322114	0.00731424	0.241603
TUBA1B	-1.12789	0.108384	-4.2285	0.000322421	0.00731424	0.240697
ABCA2	0.511442	0.0366639	4.22663	0.000323927	0.00734092	0.236272
PPIP5K1	-0.502963	-0.0666185	-4.22465	0.000325522	0.00734453	0.231607
AVP	0.578123	-0.124393	4.22462	0.000325548	0.00734453	0.231531
YIF1B	0.472421	-0.0270415	4.22461	0.000325557	0.00734453	0.231504
MOXD1	-2.13653	0.00175709	-4.22457	0.000325582	0.00734453	0.231432
TEX13A	0.468499	0.0209529	4.22439	0.000325735	0.00734453	0.230987
CHST8	0.594605	-0.0227843	4.22247	0.000327293	0.0073722	0.226454
SLC26A2	-1.50031	0.24473	-4.22063	0.00032879	0.00739845	0.222119
HIF3A	0.903956	0.195328	4.21993	0.000329359	0.00739966	0.220477
PNMA3	0.533477	0.0264731	4.21975	0.000329509	0.00739966	0.220046
KIAA0753	-0.481309	0.0323009	-4.21842	0.000330602	0.00741075	0.2169
CAV2	0.451942	-0.0615331	4.218	0.000330947	0.00741075	0.215911
TUSC3	-1.46117	-0.154824	-4.21793	0.000331	0.00741075	0.215757
MDM2	0.362586	-0.029797	4.21695	0.000331807	0.00742135	0.213445
GNAQ	0.616634	0.0699389	4.21626	0.000332375	0.00742659	0.211822
CRLF3	-0.89262	0.113254	-4.21579	0.000332768	0.00742794	0.210698
EFS	0.408706	0.00102346	4.21511	0.00033333	0.00743303	0.209096
HMP19	0.624753	-0.0309689	4.21321	0.000334902	0.00744753	0.204628
JAK2	-0.671396	0.10546	-4.21306	0.000335028	0.00744753	0.204271
SLC12A4	0.442314	-0.0547611	4.21276	0.000335282	0.00744753	0.203553
PKNOX2	0.509193	0.0787626	4.21272	0.000335318	0.00744753	0.20345
PRRC1	-0.706363	0.0764626	-4.20945	0.000338047	0.00750068	0.195752
DSC3	0.334077	0.0400593	4.20888	0.000338531	0.00750394	0.194393
DMWD	0.677226	-0.0803417	4.20536	0.0003415	0.00756222	0.186103
IL4I1_NUP62	0.489067	0.0325664	4.20477	0.000342	0.00756577	0.184714
RRM2	-1.05016	0.341037	-4.20178	0.000344548	0.00761459	0.177665
EVX1	0.766579	-0.118181	4.20047	0.00034568	0.00763201	0.174553
DNAH3	0.502266	0.00468046	4.20005	0.000346035	0.00763201	0.173577
EXT1	-0.789066	0.037238	-4.19967	0.000346365	0.00763201	0.172673
TAPBP	-0.971282	0.31423	-4.1992	0.000346764	0.00763327	0.171578
PYGL	-0.662349	0.132265	-4.19815	0.000347675	0.00764576	0.169088
GPR65	-0.978529	0.276636	-4.19757	0.000348177	0.00764926	0.167717
LRRC42	-0.628371	-0.0295608	-4.19534	0.000350106	0.00768406	0.162471
PRRX2	0.781087	-0.00721604	4.19491	0.000350482	0.00768473	0.161453
WASF2	-0.621719	0.122682	-4.19339	0.00035181	0.00770627	0.157862
SRPK2	-0.947188	0.0555139	-4.19228	0.000352777	0.00771097	0.155256
SGPL1	-0.884968	-0.0105667	-4.19202	0.000353008	0.00771097	0.154635
APOA1	0.541823	-0.0129589	4.19191	0.000353108	0.00771097	0.154367
SLC6A6	0.479263	-0.0796332	4.19156	0.000353409	0.00771097	0.153557
FAM57A	-0.605285	0.116661	-4.18991	0.00035486	0.00772523	0.149667
SLC50A1	0.415919	0.0421077	4.18981	0.000354948	0.00772523	0.149431
THRA	0.514922	-0.0126068	4.18964	0.000355103	0.00772523	0.149017
ODF1	0.560865	0.077162	4.18759	0.000356911	0.007752	0.144195
MAN1B1	-0.729786	0.0437924	-4.18746	0.00035703	0.007752	0.143881
AFP	0.516618	-0.0049777	4.18626	0.000358094	0.00776753	0.141056
CLEC7A	-1.63376	0.20889	-4.18431	0.00035983	0.00779761	0.136463
AGFG2	0.559509	-0.0116767	4.18204	0.000361868	0.00782137	0.131103
TNKS	0.453343	0.0511212	4.18197	0.000361934	0.00782137	0.13093
ACKR4	-0.857185	0.0227218	-4.18192	0.00036198	0.00782137	0.130808
SOX4	-1.46012	0.294706	-4.18139	0.000362456	0.00782407	0.12956
ZER1	0.434838	0.0888168	4.18056	0.000363197	0.00783247	0.127622
RPS28	0.74318	0.0253013	4.17954	0.000364118	0.00784473	0.125218
EFNA4	-0.716843	0.0832543	-4.17892	0.00036468	0.00784926	0.123754
OLFM1	0.47639	-0.0155369	4.17774	0.000365757	0.00786483	0.120956
PBX2	0.611152	-0.0179491	4.17669	0.000366713	0.00787778	0.118477
ZEB2	-1.61004	0.349768	-4.17337	0.000369741	0.00791187	0.110672
FRYL	-0.673217	0.181094	-4.17329	0.000369822	0.00791187	0.110465
KLF9	1.02485	0.0279203	4.17301	0.000370074	0.00791187	0.109818
FAM184A	0.846592	-0.0861059	4.17296	0.000370121	0.00791187	0.109698
SMCP	0.639143	-0.0280736	4.17263	0.000370424	0.00791187	0.108919
TPSD1	0.637656	0.0679949	4.17262	0.000370431	0.00791187	0.108903
BMP2K	-0.564244	0.00156303	-4.17141	0.000371548	0.00792814	0.106044
PWP1	-0.568676	-0.0716137	-4.17077	0.000372136	0.0079319	0.104542
SYT2	0.598636	-0.0491893	4.17045	0.000372436	0.0079319	0.103777
TESPA1	0.345105	-0.00420826	4.16704	0.000375602	0.00799167	0.0957443
CYP1B1	-1.41205	-0.0758228	-4.16411	0.000378345	0.00804236	0.0888378
NCK1	-0.912004	0.0999202	-4.16366	0.000378772	0.00804375	0.0877681
TAPT1	0.506249	0.0233687	4.16013	0.000382107	0.00810685	0.079448
LY96	-2.37404	0.571248	-4.15881	0.000383353	0.00811942	0.0763584
LUZP4	0.430315	0.081048	4.15839	0.000383755	0.00811942	0.0753629
SIGLEC7	0.581676	-0.0259815	4.15835	0.000383793	0.00811942	0.0752693
NA	0.388569	0.0775475	4.1573	0.000384797	0.00813295	0.0727888
PEA15	-0.807229	0.0871935	-4.15677	0.000385302	0.00813591	0.0715436
NXF2_NXF2B	0.427631	-0.0164015	4.15618	0.000385871	0.00814019	0.070145
MSR1	-1.29966	0.138596	-4.15542	0.000386602	0.00814289	0.0683477
CXCR4	-2.19134	0.211742	-4.15528	0.00038673	0.00814289	0.0680348
CLDN9	0.426705	0.00158488	4.15346	0.00038848	0.00816893	0.0637491
SLC46A3	1.07218	-0.193655	4.15324	0.0003887	0.00816893	0.0632125
PTCRA	0.567567	0.0530327	4.15167	0.000390217	0.00819264	0.0595163
MADCAM1	0.470844	0.0174171	4.15064	0.00039121	0.00819264	0.0571051
PROP1	0.478673	0.0653102	4.14967	0.000392157	0.00819264	0.0548097
TATDN2	-0.428639	-0.00440975	-4.14937	0.000392444	0.00819264	0.0541159
FRS2	0.479357	0.0420741	4.14908	0.000392729	0.00819264	0.0534266
PLXNB3	0.351499	0.00926616	4.14901	0.000392802	0.00819264	0.0532498
NA	0.46764	-0.00060823	4.14873	0.000393068	0.00819264	0.0526079
SSX3	0.573466	0.0988063	4.14795	0.00039383	0.00819264	0.0507688
LAMB1	-1.13307	0.198819	-4.1478	0.000393983	0.00819264	0.0504008
MOSPD3	0.54583	-0.0561503	4.14765	0.000394132	0.00819264	0.0500417
MBD3	0.749917	0.0560411	4.14751	0.000394263	0.00819264	0.0497274
CDKN2A	0.429844	0.016402	4.14718	0.000394589	0.00819264	0.0489431
DDX25	0.673368	0.122255	4.14704	0.000394728	0.00819264	0.0486095
MAST2	0.412216	-0.00606875	4.14678	0.000394976	0.00819264	0.0480117
ELAC2	0.416283	-0.0192318	4.14619	0.000395564	0.00819718	0.046602
FGF9	1.09875	-0.216902	4.14465	0.000397073	0.00821292	0.0429885
CSTA	-1.83825	0.52737	-4.14425	0.00039747	0.00821292	0.0420405
PLEK	-1.43692	0.318935	-4.14392	0.00039779	0.00821292	0.0412759
NAP1L1	-1.21028	0.0806263	-4.14376	0.00039795	0.00821292	0.040895
MB	0.49898	0.1043	4.14354	0.000398167	0.00821292	0.0403785
NA	0.502275	-0.0287661	4.14296	0.000398745	0.00821724	0.0390012
TMEM243	-1.00272	-0.101392	-4.14201	0.000399688	0.00822906	0.0367602
GSTM1	0.600376	-0.00970912	4.14017	0.000401511	0.00825896	0.032442
RPAP3	-1.12494	0.424697	-4.13684	0.000404844	0.00830579	0.0245968
ANXA5	-1.23675	-0.159678	-4.13669	0.000404997	0.00830579	0.0242386
PIWIL2	0.428532	0.0400622	4.13628	0.000405415	0.00830579	0.0232606
OR7E12P	0.78955	-0.135879	4.13609	0.000405599	0.00830579	0.0228312
GFRA3	0.476158	-0.0663717	4.13604	0.000405652	0.00830579	0.0227068
PDE4A	0.576449	-0.00644944	4.13524	0.000406455	0.00831274	0.0208296
PON3	0.913626	0.0243815	4.1349	0.000406803	0.00831274	0.0200188
GFRA4	0.440755	-0.0112939	4.13459	0.000407111	0.00831274	0.0193005
TNPO3	-0.677287	0.0236247	-4.13417	0.00040754	0.00831389	0.0183007
SIRPAP1_SIRPAP1	0.417347	0.0522341	4.13316	0.00040856	0.00832706	0.0159298
MIR7114_NSMF	0.686986	-0.058567	4.13203	0.000409708	0.00833969	0.0132669
TSPAN13	-1.26533	0.0809029	-4.13182	0.000409928	0.00833969	0.0127582
NA	0.390614	0.0437162	4.13093	0.000410828	0.00835038	0.0106769
EIF3B	-0.987	0.00312161	-4.12971	0.000412079	0.00836818	0.00779177
SPTBN4	0.594909	0.0859711	4.1291	0.000412704	0.00837221	0.00635458
TGFB1	0.407025	0.00431334	4.12878	0.000413029	0.00837221	0.00560655
DKK3	-0.946085	0.214922	-4.12593	0.000415958	0.0084239	-0.00109586
ARF3	0.730716	-0.208833	4.12276	0.000419248	0.00847963	-0.00856922
SUPT20H	-0.573832	0.0531005	-4.12238	0.000419637	0.00847963	-0.00945028
TANK	-1.10401	-0.00556989	-4.12218	0.000419852	0.00847963	-0.00993543
HRK	0.49681	0.0267392	4.1216	0.000420454	0.00848013	-0.0112943
DXO	0.592502	0.000961673	4.12142	0.000420638	0.00848013	-0.0117096
GDF2	0.437608	-0.0599846	4.12019	0.000421929	0.00849847	-0.0146165
TRAF3	-1.00296	-0.152754	-4.1188	0.000423386	0.00852012	-0.0178879
METTL1	1.06213	-0.300275	4.11776	0.000424478	0.00853438	-0.0203303
NR4A3	0.516984	0.0635446	4.11607	0.000426267	0.00856262	-0.0243199
SEL1L3	-1.4158	-0.164815	-4.11486	0.000427548	0.00858061	-0.0271663
THRAP3	0.460143	0.0291208	4.11367	0.000428812	0.00859824	-0.029967
BCAN	0.435387	-0.00984859	4.11163	0.000430992	0.00863418	-0.0347769
BAIAP3	0.511048	0.0237688	4.1107	0.000431982	0.00864383	-0.0369528
ITPKC	0.734201	0.0104521	4.11045	0.000432249	0.00864383	-0.0375401
MYRF	-0.593209	-0.0268169	-4.10988	0.000432863	0.00864833	-0.0388849
IFITM1_IFITM2	-1.42221	-0.00286252	-4.10697	0.000435995	0.00869945	-0.0457244
SACS	-0.944516	0.156946	-4.10678	0.000436203	0.00869945	-0.0461752
RHOA	-1.22841	-0.107225	-4.10637	0.000436654	0.00870065	-0.0471552
PRORY	0.617213	-0.0823446	4.106	0.000437046	0.00870069	-0.0480068
GLI1	0.562799	0.00981244	4.10564	0.000437437	0.0087007	-0.0488551
NR1I2	0.486755	0.057942	4.10398	0.00043925	0.00872825	-0.0527783
CD52	-1.96201	0.751832	-4.10331	0.000439973	0.00872825	-0.0543372
ZC3H7B	0.630118	0.0133291	4.10285	0.000440482	0.00872825	-0.0554335
IGK_IGKC	-2.55983	0.852014	-4.10265	0.0004407	0.00872825	-0.0559047
TXNIP	-1.62686	0.156688	-4.10206	0.000441338	0.00872825	-0.0572761
SNAP25	-0.551044	0.063497	-4.10161	0.000441831	0.00872825	-0.0583337
SFTPC	0.393145	0.00699412	4.10129	0.000442191	0.00872825	-0.0591067
CELF3	0.627589	-0.0279433	4.10116	0.000442325	0.00872825	-0.0593938
PPP2CB	0.375914	0.0280921	4.101	0.000442504	0.00872825	-0.0597783
ZCWPW1	0.557626	0.014093	4.10057	0.000442972	0.00872825	-0.0607812
NFE2L3	-0.692437	0.155889	-4.10043	0.000443132	0.00872825	-0.0611232
FGF16	0.387834	-0.0309725	4.09998	0.000443629	0.00873031	-0.0621854
ADAM10	-0.965464	-0.02203	-4.09857	0.000445184	0.0087532	-0.0655055
RP11-10N23.4	0.354543	-0.0135944	4.09431	0.000449915	0.00883841	-0.0755296
DGCR2	0.429685	0.00170775	4.09259	0.000451829	0.00886819	-0.0795555
TRIM9	-0.481888	0.0395027	-4.09153	0.000453024	0.00888381	-0.0820593
MAP3K9	0.362684	0.0536379	4.09039	0.000454311	0.00890121	-0.0847496
LAMA5	-0.608384	0.00601101	-4.08923	0.000455618	0.00891899	-0.0874746
PPFIBP1	-0.738849	0.14731	-4.08885	0.000456049	0.00891958	-0.088371
KPNA1	1.11283	-0.179634	4.08637	0.000458858	0.00896665	-0.0941939
MAPRE3	0.440214	0.102032	4.08556	0.000459785	0.00897689	-0.0961077
ADAM10	-0.744884	0.149065	-4.08444	0.000461064	0.00898522	-0.0987413
SSTR2	0.885814	-0.13979	4.08415	0.000461394	0.00898522	-0.0994206
NA	0.416571	0.0529725	4.08413	0.000461422	0.00898522	-0.0994771
PHACTR2	-1.08271	-0.087687	-4.08356	0.000462072	0.00899002	-0.100812
NDUFA2	0.474016	-0.00380542	4.08222	0.000463604	0.00900878	-0.103951
GALR1	0.357394	0.0584067	4.08201	0.000463845	0.00900878	-0.104443
PPIB	-0.987811	-0.28789	-4.08129	0.000464677	0.00901708	-0.106142
ENOSF1	0.57786	-0.0936345	4.08035	0.000465764	0.00901995	-0.108359
SEZ6L	0.602366	0.0176872	4.08002	0.00046614	0.00901995	-0.109122
PMF1	0.717814	-0.132522	4.07955	0.00046669	0.00901995	-0.110241
SELPLG	0.407272	-0.0081232	4.07951	0.000466737	0.00901995	-0.110337
SRD5A2	0.439663	0.0558317	4.0793	0.00046698	0.00901995	-0.110829
HIPK2	0.930043	-0.0770195	4.07906	0.000467254	0.00901995	-0.111387
GADD45B	1.28208	0.192381	4.07824	0.000468207	0.00902128	-0.113317
NA	0.525784	-0.00254293	4.07821	0.000468246	0.00902128	-0.113398
DOK4	0.658215	0.050411	4.07795	0.000468538	0.00902128	-0.113988
RBM12	-1.05991	-0.132508	-4.07734	0.000469253	0.00902582	-0.115434
ASIC1	0.472432	-0.0286939	4.07706	0.000469584	0.00902582	-0.116103
HLA-G	-0.587261	0.0337295	-4.07515	0.000471813	0.00906083	-0.120591
LAMC2	-1.23293	0.287105	-4.074	0.000473155	0.00907879	-0.123285
SNORA29_TCP1	0.481632	-0.0394956	4.07294	0.000474404	0.00909491	-0.125784
ZNF146	-0.694013	0.0302007	-4.07258	0.000474829	0.00909524	-0.126633
HN1	-0.747528	0.206136	-4.07176	0.00047579	0.00910361	-0.128549
MMP25	0.416356	-0.0208326	4.07151	0.000476083	0.00910361	-0.129134
HLA-DQB1	-1.23403	0.307239	-4.07013	0.000477721	0.00912709	-0.13239
ZNF207	-0.692792	-0.0294471	-4.0697	0.000478225	0.00912889	-0.133389
NA	0.605749	0.0185487	4.06877	0.000479327	0.00913348	-0.135572
ZNF3	0.434138	0.0581928	4.06846	0.000479695	0.00913348	-0.1363
NA	0.479569	-0.0120299	4.06846	0.000479695	0.00913348	-0.1363
CACNB3	-0.69976	0.163618	-4.06675	0.000481739	0.00916455	-0.14033
SRP19_ZRSR1	0.407514	-0.0477159	4.0662	0.000482397	0.00916924	-0.141624
PPP1R2P9	0.438959	-0.0232693	4.06506	0.000483758	0.00918728	-0.144295
LCN1	0.51024	0.0425724	4.06371	0.000485384	0.00920565	-0.147476
KLF9	0.588397	0.025898	4.06357	0.000485552	0.00920565	-0.147804
PPIB	-1.28512	-0.279074	-4.06253	0.000486807	0.00921631	-0.150252
RARRES3	-1.08919	-0.0684813	-4.06242	0.000486941	0.00921631	-0.150513
RBM15B	-0.35476	0.0446742	-4.06075	0.000488959	0.00924665	-0.154433
PER2	0.409022	0.0290804	4.05991	0.00048998	0.00925525	-0.156409
GNAT1	0.455094	-0.0234718	4.0591	0.000490968	0.00925525	-0.158319
SERPINB9	-1.45059	0.0623587	-4.05895	0.000491143	0.00925525	-0.158657
RAN	-1.39613	-0.0110331	-4.05875	0.000491388	0.00925525	-0.159129
VRTN	0.583823	0.0613443	4.05867	0.000491491	0.00925525	-0.159329
NA	0.381388	0.04858	4.05733	0.000493124	0.00926794	-0.162472
C4BPB	0.358851	0.0248418	4.05726	0.00049321	0.00926794	-0.162638
CREM	0.838761	0.0297156	4.05709	0.000493414	0.00926794	-0.163029
JAK3	0.474819	0.036876	4.05656	0.000494061	0.00927228	-0.164271
EGR4	0.464199	-0.00522191	4.0561	0.000494627	0.00927509	-0.165357
GYG1	-1.12195	0.348471	-4.05471	0.000496332	0.00929213	-0.168618
NYX	0.454588	0.0114211	4.05468	0.00049637	0.00929213	-0.168691
CDKL5	0.413671	0.0378087	4.05313	0.000498285	0.00932016	-0.172342
NAA15	-1.02783	0.102756	-4.05227	0.000499352	0.00933226	-0.174368
MST1	0.836319	0.0331995	4.05155	0.000500243	0.00934109	-0.176059
GP2	0.348193	0.0480996	4.0509	0.000501048	0.00934593	-0.177582
TLE1	-0.626541	0.132792	-4.05017	0.000501956	0.00934593	-0.179298
PALLD	-1.05088	-0.0263842	-4.05004	0.000502122	0.00934593	-0.179611
PRKCA	0.442908	-0.00705788	4.04991	0.000502279	0.00934593	-0.179908
BACH2	-0.444693	0.0565796	-4.04965	0.0005026	0.00934593	-0.180514
FGF4	0.380998	-0.0661144	4.04629	0.00050681	0.00941618	-0.188419
RABEP2	0.762261	-0.0505192	4.04596	0.000507223	0.00941618	-0.189192
CHI3L2	-0.822064	0.223094	-4.04511	0.000508289	0.0094281	-0.191181
GJD2	0.583025	0.026443	4.04474	0.000508751	0.00942883	-0.192043
NAP1L1	-1.05106	0.0199551	-4.04411	0.000509553	0.00943584	-0.193535
PYCARD	-1.90755	0.519723	-4.04327	0.000510612	0.00943848	-0.195503
DCK	-1.25663	0.0795185	-4.04301	0.000510943	0.00943848	-0.196117
LAMP2	-0.737238	0.0108986	-4.04299	0.000510967	0.00943848	-0.196161
NDN	-0.639893	-0.0233091	-4.04204	0.000512171	0.00945288	-0.198391
TES	-1.12105	0.0126221	-4.03969	0.000515165	0.0094988	-0.203915
MIR22_MIR22HG	1.16819	0.286564	4.03942	0.000515512	0.0094988	-0.204552
SDC3	-0.719529	0.0794692	-4.0382	0.000517071	0.00951966	-0.207415
KCNN2	1.83807	0.658874	4.03531	0.000520791	0.00958023	-0.214208
RPS3	-1.08466	-0.187817	-4.03314	0.000523594	0.00961773	-0.219294
HLA-DQB1_HLA-DRB1_HLA-DRB3_HLA-DRB4_HLA-DRB5_HLA-DRB6_LOC100996809_LOC101060835	-1.69854	0.232382	-4.03306	0.000523693	0.00961773	-0.219473
POMC	0.410449	0.0325425	4.03241	0.000524548	0.00961777	-0.221019
RP11-209A2.1	-0.69954	-0.0698137	-4.0324	0.000524558	0.00961777	-0.221038
VCAN	-1.34023	0.358254	-4.03176	0.000525394	0.00962516	-0.222546
KIAA0226L	-1.05843	0.215389	-4.03102	0.000526352	0.0096348	-0.224273
COG5	-0.845973	-0.0135186	-4.0303	0.00052729	0.00964404	-0.225959
CLCN1	0.347791	-0.0119332	4.02839	0.000529795	0.00968191	-0.230451
FLII	-1.05069	0.0562242	-4.02779	0.000530586	0.00968842	-0.231864
SYT12	0.562541	0.100966	4.02672	0.000531988	0.00970605	-0.234363
ARAP2_LOC101928667	-0.989256	0.215496	-4.02612	0.000532784	0.00971263	-0.235781
NCOA3	-0.867222	0.283232	-4.02515	0.000534068	0.00972808	-0.238062
NA	0.451395	0.0304842	4.02434	0.000535135	0.00973387	-0.239952
CDC27	-0.62988	0.0357949	-4.02412	0.000535427	0.00973387	-0.24047
TIMM10	0.714175	-0.0904543	4.02392	0.000535697	0.00973387	-0.240948
OGFRL1	-0.576398	0.0416537	-4.02327	0.000536552	0.00974146	-0.242459
NA	0.539514	-0.0408426	4.02184	0.000538455	0.009759	-0.245813
YIPF4	0.475673	0.00275371	4.02112	0.000539428	0.009759	-0.247523
LOC254896_TNFRSF10C	0.482913	-0.0275739	4.02086	0.000539764	0.009759	-0.248113
ACACB	0.757742	0.0393982	4.0206	0.000540123	0.009759	-0.248743
KIAA0226L	-0.641278	0.0274296	-4.02042	0.000540361	0.009759	-0.24916
KIF21B	0.426628	-0.0347082	4.02029	0.000540532	0.009759	-0.249461
HNRNPA1P31_HNRNPA1P31	0.379754	0.0413224	4.02011	0.000540773	0.009759	-0.249883
KCNAB2	0.495251	-0.0438616	4.01992	0.000541023	0.009759	-0.25032
IFNGR1	-1.43555	-0.0718185	-4.01874	0.000542608	0.00976253	-0.253092
CASP1	-0.593657	0.153729	-4.01864	0.000542745	0.00976253	-0.253331
NA	0.511321	0.0691341	4.01859	0.000542814	0.00976253	-0.253451
NA	0.375529	0.00860102	4.01826	0.000543252	0.00976253	-0.254215
ITGB4	0.393552	0.0414704	4.01804	0.000543551	0.00976253	-0.254736
MLLT4-AS1	0.790845	0.0605975	4.01737	0.000544462	0.00976253	-0.256324
ADCY8	0.612358	-0.0131049	4.01733	0.000544513	0.00976253	-0.256412
RUNX2	0.38213	0.0363341	4.01717	0.000544729	0.00976253	-0.256787
CXCL12	-1.40348	-0.186295	-4.01685	0.000545162	0.00976253	-0.257541
ARL4D	0.350178	0.00442676	4.01554	0.000546928	0.00978071	-0.260604
ARFRP1	0.530734	0.0436064	4.01545	0.000547056	0.00978071	-0.260826
ACTR1A	-0.619232	0.130602	-4.01458	0.000548234	0.00978766	-0.262863
ALPPL2	0.470195	0.0604457	4.01451	0.000548324	0.00978766	-0.263019
NCF2	-1.22181	0.190512	-4.0132	0.000550115	0.00981177	-0.266108
INSL5	0.317416	0.0113	4.01224	0.000551418	0.00981441	-0.26835
SRPX	-1.25893	0.273324	-4.01189	0.000551904	0.00981441	-0.269184
CTF1	0.781244	-0.0564843	4.01172	0.000552132	0.00981441	-0.269575
LIPE	0.688614	-0.0492309	4.01121	0.000552832	0.00981441	-0.270776
AHSG	0.317631	0.0136389	4.01109	0.000552989	0.00981441	-0.271045
POU3F1	0.618691	0.0963207	4.01085	0.000553327	0.00981441	-0.271623
RASSF8	0.644293	0.186352	4.01083	0.000553346	0.00981441	-0.271657
PROSC	0.444318	0.049958	4.00837	0.000556732	0.00986271	-0.277435
PCDHB12	0.461323	0.112453	4.00821	0.000556955	0.00986271	-0.277815
DHRS9	-1.03692	0.311137	-4.0068	0.0005589	0.00988321	-0.281117
DCTD	-1.06704	-0.124268	-4.00673	0.000559	0.00988321	-0.281286
CALML3	1.36199	-0.152965	4.00538	0.000560871	0.00990843	-0.284451
BTN3A3	-0.85301	0.169743	-4.00377	0.000563112	0.00992469	-0.288228
CBFA2T2	0.367388	0.0500292	4.00361	0.00056334	0.00992469	-0.288611
NA	0.537889	0.0575531	4.00324	0.000563855	0.00992469	-0.289477
PMEL	0.361742	-0.0243458	4.00294	0.000564274	0.00992469	-0.290181
ITGAV	-1.10781	-0.0525328	-4.00286	0.000564379	0.00992469	-0.290356
KIF11	-0.677547	0.113662	-4.0028	0.000564465	0.00992469	-0.290501
CDKN2B	0.337754	0.00872564	4.00199	0.0005656	0.00993681	-0.292404
PRDX2	0.470842	0.000113292	4.00021	0.000568103	0.00997292	-0.296587
COMT	-0.912393	0.156612	-3.99875	0.000570149	0.00999314	-0.299992
KIAA0368	-1.2996	0.129897	-3.99875	0.000570152	0.00999314	-0.299996
GNB1	-0.932509	0.127012	-3.99782	0.000571476	0.0100085	-0.302193
ISG20L2	0.466814	0.0930057	3.99568	0.000574509	0.0100467	-0.307207
IGF2_INS-IGF2	0.513479	0.0175921	3.99564	0.000574562	0.0100467	-0.307294
OR7E47P	0.786201	-0.033289	3.99494	0.000575558	0.0100562	-0.308934
SOCS3	0.516928	0.0669252	3.99438	0.000576359	0.0100593	-0.310252
ERBB3	0.477521	0.0450978	3.99419	0.000576634	0.0100593	-0.310703
ALOXE3	0.382082	0.0564011	3.99278	0.000578649	0.0100865	-0.314006
NA	0.394732	0.000531122	3.99192	0.000579879	0.0101001	-0.316018
CTAGE11P	0.38302	0.0131029	3.99142	0.000580601	0.0101033	-0.317195
CTRL	0.468252	0.0836104	3.99094	0.000581289	0.0101033	-0.318317
PTPRN2	-0.842729	-0.0316757	-3.99084	0.000581428	0.0101033	-0.318543
CHERP	0.431908	-0.0125875	3.98904	0.000584032	0.0101407	-0.322776
STK11	0.543985	-0.0704538	3.98787	0.000585721	0.0101545	-0.32551
KREMEN2	0.437328	0.0169475	3.9877	0.000585967	0.0101545	-0.325908
NFATC1	0.539015	-0.0357462	3.98755	0.000586195	0.0101545	-0.326276
PRL	0.509699	0.0345316	3.98687	0.000587169	0.0101635	-0.327849
GABBR2	0.408101	-0.0560317	3.98654	0.000587658	0.010164	-0.328637
PRO2214	0.295414	0.0689572	3.986	0.000588437	0.0101696	-0.329891
PCDHA10	0.524527	0.0514914	3.98492	0.000590023	0.0101891	-0.332441
LOC101929036_PAH	0.477346	0.0499987	3.98201	0.000594286	0.0102531	-0.339258
INO80B_INO80B-WBP1	0.578529	0.0677246	3.98176	0.000594652	0.0102531	-0.339841
KPNA2	-0.874664	0.111857	-3.98105	0.000595694	0.0102631	-0.341498
SPN	0.555502	0.0616914	3.98074	0.000596148	0.0102631	-0.34222
C6orf15	0.506498	0.0091481	3.98001	0.000597229	0.0102737	-0.343936
ARVCF	0.489779	0.008999	3.97957	0.000597876	0.0102769	-0.34496
PIGL	0.363714	0.000478527	3.97822	0.000599885	0.0103035	-0.348137
MCM3	-0.798773	0.0840895	-3.97697	0.00060175	0.0103276	-0.351076
KMT2A	-0.570476	0.100863	-3.97513	0.000604485	0.0103665	-0.355369
ADAP1	0.562886	0.00241596	3.97473	0.00060509	0.0103689	-0.356316
GRPEL1	0.744491	0.0540142	3.97346	0.000606998	0.0103809	-0.359298
ABCD1P2_ABCD1P2	0.452111	-0.0139544	3.97326	0.0006073	0.0103809	-0.359769
TRBC1	-1.52796	0.522279	-3.97307	0.000607576	0.0103809	-0.360199
DST	0.464299	-0.0242952	3.97302	0.000607655	0.0103809	-0.360322
CD83	1.24678	-0.0356816	3.97218	0.000608922	0.010393	-0.362293
TRIL	-0.945208	0.166184	-3.97193	0.000609296	0.010393	-0.362876
BUB3	-0.970701	0.12724	-3.97149	0.000609965	0.0103965	-0.363914
NR3C1	-1.04486	0.172587	-3.97112	0.000610524	0.010398	-0.364781
NA	0.590596	0.0501128	3.96981	0.000612495	0.0104161	-0.367833
GPR37_SEL1L2	-1.08443	0.256308	-3.9698	0.00061252	0.0104161	-0.367871
NCR2	0.467835	-0.0233788	3.96907	0.000613617	0.0104268	-0.369566
MYO1D	-1.05123	0.363199	-3.96828	0.000614831	0.0104395	-0.371437
MKRN1	-0.86017	0.183235	-3.96748	0.000616038	0.010452	-0.373294
DGCR5	0.735823	-0.0166685	3.96624	0.000617931	0.0104689	-0.376199
SUV420H1	-0.851554	0.0253479	-3.96621	0.000617976	0.0104689	-0.376267
UBE2J1	-1.3481	0.121957	-3.96479	0.000620162	0.010498	-0.379609
PTGER3	1.31346	0.0377855	3.96434	0.000620851	0.0105017	-0.38066
KCTD15	0.475418	0.0102185	3.96373	0.000621791	0.0105096	-0.382093
MEX3C	-1.13487	-0.0234152	-3.96264	0.000623465	0.0105185	-0.384638
SMARCC1	-1.05199	0.248384	-3.96239	0.000623848	0.0105185	-0.38522
NA	0.512809	0.0344317	3.96239	0.000623857	0.0105185	-0.385234
EVL	-0.968028	0.233416	-3.96189	0.00062462	0.0105185	-0.386391
C1orf95	0.697004	-0.00416168	3.96186	0.000624677	0.0105185	-0.386476
SNAI1	0.440514	-0.0318169	3.96072	0.000626443	0.0105402	-0.389149
USP2	0.799419	0.229194	3.95763	0.000631249	0.0106131	-0.396384
IGHM	-2.71307	0.842052	-3.9569	0.000632378	0.0106241	-0.398076
HERC2_HERC2P10_LOC101929047_LOC101929832	0.574592	-0.00577469	3.95615	0.000633553	0.0106358	-0.399832
CD63	-0.864999	0.0476326	-3.95515	0.000635134	0.0106424	-0.402191
SCUBE3	0.680659	0.0562643	3.95514	0.000635151	0.0106424	-0.402217
USP2	1.91625	-0.147131	3.95499	0.000635383	0.0106424	-0.402562
IGLVIVOR22-1_IGLVIVOR22-1	0.371779	0.0196868	3.95325	0.000638114	0.0106801	-0.406622
TSPY1	0.468398	0.0198435	3.95268	0.000639016	0.0106872	-0.407959
SAYSD1	-0.591978	0.0337568	-3.95189	0.000640278	0.0106979	-0.409826
ITPR3	0.4306	0.0293322	3.95167	0.000640613	0.0106979	-0.410322
N4BP2L1	0.447535	0.119425	3.95129	0.000641224	0.0107	-0.411225
C1QA	-1.62961	0.453537	-3.95039	0.000642646	0.0107146	-0.41332
LOC284009_METTL16	0.399205	0.0179724	3.94999	0.000643285	0.0107146	-0.414261
INPP5D	-0.867903	0.105432	-3.94983	0.000643541	0.0107146	-0.414638
CIITA	0.561728	0.0340998	3.94795	0.000646539	0.0107565	-0.419037
RNPEP	-0.673103	0.0677202	-3.94631	0.000649169	0.0107922	-0.422879
GALNT1	-0.895019	-0.0100989	-3.94537	0.000650683	0.0108093	-0.425084
AMPD3_CAND1.11	0.589886	0.0929244	3.94432	0.000652367	0.0108151	-0.42753
ITGA2B	0.423985	-0.00152794	3.94421	0.000652554	0.0108151	-0.427802
NA	0.330137	0.00778829	3.94418	0.0006526	0.0108151	-0.427867
KIR2DL1	0.478247	0.0287609	3.94395	0.000652975	0.0108151	-0.428411
LPAL2	0.382615	0.00864569	3.941	0.000657751	0.0108861	-0.435308
ALPI	0.531355	0.0255569	3.94001	0.000659362	0.0109047	-0.437622
FCGR2B	-1.12799	0.301521	-3.9394	0.000660357	0.010913	-0.43905
COPG2IT1	0.645617	0.0677683	3.93835	0.000662069	0.0109332	-0.4415
CCRN4L	0.403473	0.0750831	3.93799	0.00066267	0.010935	-0.442359
KIR2DL2	0.50594	-0.0459788	3.93765	0.000663231	0.0109357	-0.443159
C2orf83	0.417472	0.0651655	3.93737	0.00066369	0.0109357	-0.443814
NCAM1	0.311378	0.00556599	3.93658	0.000664983	0.0109489	-0.445656
CD84	0.568056	0.039776	3.93538	0.000666963	0.0109611	-0.448469
VWA7	0.416344	0.0154833	3.93533	0.000667035	0.0109611	-0.448571
KIR2DL5A	0.549229	0.0130548	3.93467	0.000668123	0.0109611	-0.450113
PCDH9	0.931769	0.0369259	3.93466	0.000668147	0.0109611	-0.450148
ARHGAP15_LOC101928361	-1.18252	0.334089	-3.93434	0.000668674	0.0109611	-0.450894
SLC12A5	0.648053	0.0470796	3.9343	0.000668748	0.0109611	-0.450999
GABARAPL1_GABARAPL3	0.825869	-0.102599	3.93404	0.000669168	0.0109611	-0.451592
FAS	-0.965216	0.308868	-3.93317	0.000670618	0.0109767	-0.45364
DLG1	0.449289	0.0453437	3.93239	0.000671915	0.0109899	-0.455468
CNNM2	0.81533	0.0436076	3.93135	0.000673644	0.0110101	-0.4579
GAGE3	0.419294	0.0140072	3.93083	0.000674505	0.0110149	-0.459109
TBX5	0.473166	0.0194205	3.93047	0.000675102	0.0110149	-0.459946
EGFR	0.52731	0.00459186	3.92986	0.000676121	0.0110149	-0.461373
MAD2L1	-0.779099	0.134878	-3.92956	0.000676629	0.0110149	-0.462084
NA	0.505501	0.0430392	3.92954	0.000676652	0.0110149	-0.462116
LMNA	0.490634	-0.0342102	3.92939	0.000676902	0.0110149	-0.462466
SHBG	0.410907	0.037245	3.92877	0.00067795	0.0110239	-0.46393
MACF1	-0.683149	-0.107733	-3.92828	0.000678766	0.0110249	-0.465067
TNFRSF11B	-1.30824	-0.234469	-3.92814	0.000679005	0.0110249	-0.4654
CES3	1.52814	-0.21311	3.92784	0.000679515	0.0110252	-0.466111
P2RY13	-1.00712	0.319613	-3.9269	0.00068109	0.0110427	-0.468301
ICOSLG	0.553093	0.0888228	3.9265	0.000681765	0.0110456	-0.469239
INHBA	-1.17872	0.192714	-3.92573	0.00068306	0.0110555	-0.471034
APOBEC2	0.417168	0.0245489	3.92555	0.000683372	0.0110555	-0.471466
GPT	0.61611	0.0673942	3.92499	0.000684316	0.0110582	-0.472773
ABI1	-0.846511	0.0638342	-3.92486	0.000684537	0.0110582	-0.473078
NF2	-0.686558	-0.0220648	-3.92414	0.000685754	0.0110582	-0.474759
TAF1A	-0.74932	0.152085	-3.92405	0.000685913	0.0110582	-0.474977
CEND1	0.464268	0.0265363	3.92398	0.000686015	0.0110582	-0.475119
MPP3	0.440534	-0.0358546	3.92324	0.000687285	0.0110706	-0.476869
LONRF3	0.552236	0.0428541	3.92258	0.000688405	0.0110806	-0.478408
MGAT3	0.557924	0.0280079	3.91985	0.000693069	0.0111476	-0.484796
SOX4	-1.38865	0.194881	-3.91936	0.000693897	0.0111529	-0.485926
GCNT3	-0.885299	0.00940149	-3.91883	0.000694813	0.0111596	-0.487175
GNAO1	0.439399	0.0270567	3.9183	0.000695728	0.0111613	-0.488419
NXN	-1.25265	0.293877	-3.91819	0.000695919	0.0111613	-0.488679
NTRK3	0.553688	0.0402044	3.91781	0.000696569	0.0111637	-0.489563
ETV4	0.520842	-0.0124683	3.91742	0.000697239	0.0111641	-0.490472
SETX	-1.24593	0.0352619	-3.91712	0.000697762	0.0111641	-0.491181
NUP50	0.392687	0.0771602	3.91678	0.000698344	0.0111641	-0.491969
HSPA12A	0.472311	0.0298815	3.91663	0.000698604	0.0111641	-0.492322
RAPGEF5	-0.771333	0.209661	-3.91576	0.000700107	0.0111801	-0.494354
FAM3A	0.677793	0.0681149	3.91451	0.000702279	0.0112067	-0.497286
MROH7	0.449988	0.0111622	3.91394	0.000703254	0.0112067	-0.498598
ALDH1A3	-1.03558	0.250135	-3.91393	0.000703278	0.0112067	-0.498629
KRT7	-1.2474	0.0211143	-3.91273	0.000705362	0.0112131	-0.501428
MFAP1	-0.621774	0.0135553	-3.91271	0.000705409	0.0112131	-0.501492
DIAPH1	0.506254	-0.0525989	3.9125	0.000705762	0.0112131	-0.501965
ADRB3	0.498883	-0.0624774	3.91205	0.000706555	0.0112131	-0.503027
SAMHD1	-0.946806	0.144802	-3.91202	0.000706604	0.0112131	-0.503093
TRIM62	0.555203	0.0361648	3.91196	0.000706704	0.0112131	-0.503227
F2	0.580398	0.065627	3.91113	0.000708154	0.0112281	-0.505166
LMCD1	-0.564819	0.0730396	-3.91084	0.000708678	0.0112285	-0.505865
RAB3GAP1	-1.03907	0.101321	-3.90885	0.00071217	0.0112758	-0.510515
CD69	-1.74054	0.560855	-3.90761	0.000714355	0.0113005	-0.513412
FBXO24	0.401948	0.035334	3.90736	0.000714791	0.0113005	-0.513989
SYDE1	0.400908	0.0235532	3.9071	0.000715255	0.0113005	-0.514603
CALCOCO2	-0.754464	0.0539615	-3.90588	0.000717416	0.0113266	-0.517456
LOC101927792	0.269446	0.011911	3.90257	0.000723296	0.0114105	-0.525177
ZNF646	0.541885	0.0923214	3.90232	0.000723754	0.0114105	-0.525776
SIX3	0.465576	0.0718634	3.90181	0.000724662	0.0114168	-0.526961
GNA13	0.507214	-0.00260756	3.90126	0.000725645	0.0114242	-0.528244
C1QTNF9B-AS1	0.46419	-0.0286933	3.89931	0.000729147	0.0114699	-0.532796
PLP2	-1.14303	0.333803	-3.89892	0.000729847	0.0114699	-0.533704
NAAA	0.526636	0.00339562	3.89879	0.000730094	0.0114699	-0.534024
SLC39A4	1.20931	0.044533	3.89834	0.000730895	0.0114744	-0.535061
SULT2B1	0.548885	-0.00320632	3.89688	0.000733534	0.0114996	-0.53847
ATP9A	-0.934573	-0.0912695	-3.89654	0.000734149	0.0114996	-0.539262
NA	0.448708	0.106831	3.89646	0.000734305	0.0114996	-0.539464
AKAP12	-1.10246	-0.0424338	-3.89631	0.000734567	0.0114996	-0.539801
BBC3_MIR3190_MIR3191	0.584919	-0.0225068	3.89535	0.000736313	0.0115127	-0.542046
MTOR	0.454744	0.0722109	3.89509	0.000736798	0.0115127	-0.542668
CXADR	-1.18792	-0.136901	-3.89467	0.000737555	0.0115127	-0.54364
FZD2	-1.24722	0.130076	-3.89466	0.000737568	0.0115127	-0.543657
GLP2R	0.345117	0.02785	3.89433	0.000738169	0.0115127	-0.544426
PLIN1	0.377551	-0.0032902	3.89415	0.000738507	0.0115127	-0.544859
SP110	-0.855714	0.179029	-3.89284	0.000740903	0.0115263	-0.547922
ZNF652	-1.43567	0.289132	-3.89261	0.000741324	0.0115263	-0.54846
GUSBP11	-1.6434	0.183442	-3.89258	0.000741367	0.0115263	-0.548514
GREB1L	0.555957	0.0508047	3.89228	0.000741918	0.0115263	-0.549216
CST2	0.428323	0.0678512	3.89226	0.000741964	0.0115263	-0.549276
CLCF1	0.364173	0.00830934	3.89147	0.000743407	0.0115362	-0.551113
FCN2	0.315769	-0.017416	3.89135	0.000743637	0.0115362	-0.551406
ALDOB	2.22567	-0.257313	3.88967	0.000746715	0.0115759	-0.555312
MYL7	0.429832	-0.0664767	3.88772	0.000750334	0.0116239	-0.559883
PRDM11	0.437556	0.0660575	3.88697	0.000751719	0.0116373	-0.561627
LOC100506403_LOC101928269_RUNX1	0.398881	0.0243063	3.88615	0.000753242	0.0116528	-0.563541
MICAL2	-0.772422	0.109535	-3.88584	0.000753823	0.0116536	-0.564269
RABGAP1L	-0.781892	0.0487537	-3.88518	0.000755039	0.0116644	-0.565794
PIEZO1	-0.828942	0.103066	-3.88421	0.000756852	0.0116843	-0.568061
PRTN3	0.365264	-0.00315988	3.8826	0.000759876	0.0117228	-0.571832
KRT8	-1.04114	0.00411007	-3.88121	0.00076249	0.0117408	-0.575078
C3orf36	0.385572	0.0411359	3.8812	0.000762504	0.0117408	-0.575096
HMGXB4	-0.65633	-0.0551606	-3.88114	0.000762625	0.0117408	-0.575246
STAT2	0.379518	0.0214624	3.88029	0.000764219	0.011756	-0.57722
ARMC6	0.496275	-0.0991605	3.88005	0.000764665	0.011756	-0.577771
SNTB2	0.579112	0.0455289	3.87923	0.000766223	0.0117647	-0.579696
PROC	1.47399	0.0260186	3.8792	0.000766288	0.0117647	-0.579777
TCL6	0.424589	0.00822017	3.87877	0.000767098	0.011769	-0.580775
SLC35E2_SLC35E2B	-0.956302	-0.0242262	-3.87703	0.000770405	0.0118094	-0.584842
NA	0.415547	0.0190379	3.87661	0.000771201	0.0118094	-0.585818
NA	0.411082	0.0129824	3.87654	0.000771321	0.0118094	-0.585966
FOXP3	0.340503	-0.0157378	3.87594	0.00077247	0.0118189	-0.587373
ZNF22	-0.983939	0.0335975	-3.87515	0.000773973	0.0118338	-0.58921
SMCHD1	-0.927725	0.00371008	-3.87452	0.000775188	0.0118442	-0.590693
DICER1	0.351809	-0.0242581	3.87391	0.000776354	0.0118539	-0.592114
SGSM2	0.443383	0.035143	3.87257	0.000778916	0.0118849	-0.595229
PCDHB11	0.493663	0.00616631	3.87119	0.000781591	0.0119098	-0.59847
IL7R	-1.13852	0.10702	-3.87094	0.000782065	0.0119098	-0.599042
TOPORS-AS1	0.596866	-0.0905461	3.87067	0.000782593	0.0119098	-0.599681
FAM110D	0.61058	-0.0675658	3.87046	0.000782988	0.0119098	-0.600158
LAPTM5	-0.903977	0.20336	-3.87034	0.000783223	0.0119098	-0.600441
TCF20	0.429234	0.0200479	3.86911	0.00078561	0.0119379	-0.603317
PRMT8	0.325962	0.0606039	3.86851	0.000786768	0.0119379	-0.60471
ERC2-IT1	0.352187	-0.0155054	3.86778	0.000788185	0.0119379	-0.606411
RNF219	-1.03608	0.117767	-3.8673	0.00078913	0.0119379	-0.607543
AMN	0.582007	-0.022783	3.86716	0.000789402	0.0119379	-0.60787
NOTCH2	-0.810854	-0.0108642	-3.86714	0.000789437	0.0119379	-0.607911
TMEM209	0.522853	-0.0520978	3.86711	0.000789501	0.0119379	-0.607988
NEBL	0.386026	-0.0747227	3.86695	0.000789798	0.0119379	-0.608343
ICAM1	0.372484	-0.0459767	3.8669	0.000789896	0.0119379	-0.60846
KIR3DL1_KIR3DL2	0.484624	0.0705593	3.86657	0.000790551	0.0119397	-0.609244
ARHGAP8_PRR5-ARHGAP8	-0.680011	-0.0388382	-3.86467	0.000794255	0.0119876	-0.613663
ACAP1	0.657709	-0.0781237	3.86039	0.000802699	0.0121061	-0.623658
PNMAL1	-0.918747	-0.0656945	-3.86014	0.000803194	0.0121061	-0.62424
CPNE6	1.03883	-0.027714	3.85882	0.00080581	0.0121192	-0.627314
DNPH1	0.910145	0.0511181	3.85854	0.000806376	0.0121192	-0.627978
ALOX5	0.355471	0.00738224	3.85845	0.000806555	0.0121192	-0.628188
TNR	0.42098	-0.0712295	3.85835	0.000806747	0.0121192	-0.628413
PAK4	0.534557	-0.110018	3.85811	0.000807226	0.0121192	-0.628974
TOP3A	0.391077	0.0434012	3.85806	0.000807327	0.0121192	-0.629092
GINS1	-0.866786	0.0452428	-3.85725	0.000808936	0.0121348	-0.630973
IFNGR1	-1.09805	-0.140612	-3.85699	0.00080946	0.0121348	-0.631586
MAT1A	0.650168	0.0520688	3.85568	0.000812088	0.0121399	-0.634648
COL1A1	0.505542	-0.0235917	3.85554	0.000812358	0.0121399	-0.634962
BHLHE40	0.680471	0.0479549	3.85481	0.000813833	0.0121399	-0.636677
NA	0.495313	-0.0176283	3.85472	0.000814012	0.0121399	-0.636885
KIR3DL1_KIR3DL2	0.726624	0.0414383	3.85468	0.00081409	0.0121399	-0.636975
DTL	-0.565828	0.15444	-3.85462	0.0008142	0.0121399	-0.637103
HSPB6	0.602361	-0.0239091	3.85447	0.000814518	0.0121399	-0.637473
RBKS	0.748628	-0.154722	3.85442	0.000814602	0.0121399	-0.637569
PHACTR2	-1.18418	-0.00472435	-3.85423	0.000815002	0.0121399	-0.638034
RASSF2	-1.45082	0.430736	-3.85386	0.000815732	0.0121399	-0.638879
MTMR3	-0.579369	0.0526142	-3.85383	0.000815792	0.0121399	-0.63895
GPR31	0.42176	0.000147885	3.85349	0.000816488	0.0121418	-0.639755
ZBTB1	-1.13537	0.0296567	-3.85323	0.000817014	0.0121418	-0.640364
MASP2	0.391309	-0.00435543	3.85118	0.000821156	0.0121875	-0.645142
BCLAF1	-1.01742	0.429648	-3.85116	0.000821183	0.0121875	-0.645174
DUSP26	0.509514	0.0156196	3.8489	0.000825791	0.0122478	-0.650462
DNAJB12	0.525116	0.0120274	3.84588	0.000831949	0.0123309	-0.657482
OR1E3_OR1E3	0.347167	0.0341991	3.84554	0.000832661	0.0123332	-0.65829
CCDC9	0.453731	-0.0357871	3.84513	0.000833489	0.0123369	-0.65923
PHTF2	0.377278	0.066554	3.84488	0.000834016	0.0123369	-0.659827
POU5F1B	0.408219	0.0105696	3.84337	0.000837123	0.0123746	-0.66334
HTR6	0.465	-0.0220056	3.84235	0.000839225	0.0123766	-0.66571
C3AR1	-0.943195	0.300964	-3.84235	0.000839226	0.0123766	-0.665711
MBOAT7	0.637182	-0.079817	3.84226	0.000839414	0.0123766	-0.665923
RIMS1	0.595533	-0.0303212	3.84202	0.00083991	0.0123766	-0.66648
MYH9	-0.492622	0.0732009	-3.84194	0.000840071	0.0123766	-0.666662
CAMK4	0.355298	-0.0158942	3.84169	0.000840591	0.0123766	-0.667246
TSPY13P_TSPY13P	0.391081	-0.0135293	3.84102	0.000841994	0.0123891	-0.668822
KLK14	0.476655	0.0726694	3.84064	0.000842781	0.0123897	-0.669705
AHNAK2	-0.851326	0.177526	-3.84046	0.000843146	0.0123897	-0.670114
HIC1	0.386071	0.0620661	3.8402	0.000843703	0.0123897	-0.670738
GFOD2	0.447717	-0.0310946	3.83989	0.000844348	0.012391	-0.67146
WDR82	-0.481733	-0.0233521	-3.83897	0.000846257	0.0124108	-0.673594
CRH	0.371298	-0.0267826	3.83834	0.000847563	0.0124119	-0.675051
MAP4K4	-0.724844	0.182834	-3.83791	0.000848469	0.0124119	-0.67606
H2AFX	0.674641	-0.0781496	3.83772	0.000848859	0.0124119	-0.676495
NA	0.454064	0.00666447	3.83768	0.000848946	0.0124119	-0.676591
OR1G1	0.402382	0.0401501	3.83733	0.000849683	0.0124119	-0.677411
ATG13	0.501293	-0.059004	3.83685	0.000850702	0.0124119	-0.678544
C19orf10	-0.81974	-0.00790503	-3.83672	0.000850976	0.0124119	-0.678847
KCNJ10	0.346112	0.00542808	3.83663	0.000851145	0.0124119	-0.679035
VOPP1	-1.04876	0.13111	-3.83654	0.000851345	0.0124119	-0.679257
PDIA3	-1.01248	-0.143494	-3.83621	0.000852032	0.0124138	-0.680019
N4BP2L1	0.45734	-0.0454409	3.83498	0.000854635	0.0124436	-0.682901
CD47	-0.728036	0.0563272	-3.8339	0.0008569	0.0124684	-0.685401
RBM5	-0.778426	0.105449	-3.83303	0.000858751	0.0124872	-0.68744
GABRA1	0.495519	0.0372146	3.83216	0.000860582	0.0125049	-0.689452
HOOK2	0.789136	-0.0874996	3.83163	0.000861718	0.0125049	-0.690698
LILRB1	0.450098	-0.0261516	3.83128	0.000862458	0.0125049	-0.691509
CDK16	0.723078	-0.0741974	3.83117	0.000862698	0.0125049	-0.691773
AC005838.2	0.374014	0.0172817	3.83096	0.000863147	0.0125049	-0.692264
HELLS	-0.68043	0.230168	-3.83087	0.000863333	0.0125049	-0.692467
EIF4A3	-0.593065	-0.0312041	-3.8294	0.000866461	0.0125383	-0.695884
ITGB1	-0.764862	-0.0515715	-3.82926	0.000866768	0.0125383	-0.696219
GNB1	-0.715994	-0.0128923	-3.82824	0.000868944	0.0125616	-0.698587
NR2C1	-1.05137	-0.0199478	-3.82679	0.000872058	0.012595	-0.701966
KNG1	2.28872	-0.682051	3.82664	0.000872384	0.012595	-0.702319
PYY	0.525877	0.0499684	3.82529	0.000875296	0.0126289	-0.705467
CABP1	0.375257	0.0681672	3.82358	0.000878984	0.0126735	-0.709438
RND1	0.751674	0.0733005	3.82333	0.000879524	0.0126735	-0.710019
CXCR4	-0.784994	0.192928	-3.82279	0.000880709	0.0126823	-0.711291
CCKAR	0.582804	0.0728119	3.82248	0.000881374	0.0126837	-0.712003
STT3A	-0.822454	0.228052	-3.82156	0.000883369	0.012699	-0.714139
KDELR3	-0.409819	0.0473576	-3.82147	0.000883575	0.012699	-0.714359
CNOT8	-0.781287	-0.0613202	-3.82058	0.000885507	0.012718	-0.716422
NR2F2	-1.14776	0.138745	-3.81977	0.00088728	0.012718	-0.718311
NDUFA4L2	0.373483	-0.0295779	3.81952	0.000887822	0.012718	-0.718888
ADRB2	-0.892482	0.20008	-3.81892	0.000889145	0.012718	-0.720295
NA	0.624478	0.0568348	3.81888	0.000889237	0.012718	-0.720392
SPATA2L	0.989343	0.0928654	3.81884	0.000889311	0.012718	-0.720471
PPAP2C	-0.86431	0.187887	-3.81875	0.000889507	0.012718	-0.720679
ADAM5	0.40348	-0.00511488	3.81857	0.000889918	0.012718	-0.721115
MYO7A	0.746564	-0.107841	3.81851	0.000890036	0.012718	-0.721241
FOXE1	0.411636	0.0924539	3.81654	0.000894382	0.0127719	-0.725841
PTPN1	0.597388	0.0677816	3.81432	0.00089927	0.0128335	-0.730988
DDOST	-1.14715	0.128978	-3.81376	0.000900516	0.012843	-0.732296
NR1I3	1.03493	0.176461	3.81229	0.000903781	0.0128813	-0.735714
AL590762.11	0.405577	0.00754729	3.81102	0.000906623	0.0129078	-0.738679
EPPIN_EPPIN-WFDC6	0.38626	0.0789751	3.81083	0.000907037	0.0129078	-0.73911
MYLIP	-0.697072	-0.056596	-3.81068	0.000907375	0.0129078	-0.739461
ZFP64	0.422067	0.00447273	3.80856	0.000912134	0.0129495	-0.744402
GGTLC2	0.570839	-0.108256	3.80845	0.000912391	0.0129495	-0.744668
NA	0.4674	0.078001	3.80818	0.000912991	0.0129495	-0.745289
RARB	0.426165	0.0340501	3.80783	0.000913772	0.0129495	-0.746096
KIAA1551	-1.00419	0.078794	-3.80778	0.000913879	0.0129495	-0.746206
KCNA2	0.6785	0.0699032	3.80752	0.000914481	0.0129495	-0.746828
TRIO	0.42207	-0.022074	3.80721	0.000915177	0.0129495	-0.747547
CRHR2	0.548755	0.0835916	3.80707	0.000915495	0.0129495	-0.747875
ATP1B2	0.629062	-0.163545	3.80682	0.000916061	0.0129495	-0.748458
MUSK	0.622027	0.0445232	3.80675	0.000916211	0.0129495	-0.748613
NFATC4	0.421663	-0.0424267	3.80653	0.0009167	0.0129495	-0.749117
PTGS1	-0.943766	0.124383	-3.80602	0.000917852	0.0129575	-0.750303
NA	0.378424	0.107342	3.80543	0.000919189	0.0129628	-0.751677
MC2R	0.6228	-0.0629001	3.80534	0.000919391	0.0129628	-0.751885
ITGB3	-0.548998	0.0588575	-3.8037	0.000923122	0.0130072	-0.755709
T-Cell	Receptor	V-alpha	region_TRAV9-2_TRAV9-2	0.346419	0.00767284	3.80312
ESM1	0.609535	0.0312543	3.80187	0.000927291	0.0130494	-0.759963
TUBA1C	-0.925382	0.0820938	-3.80136	0.000928455	0.0130576	-0.761148
RAB5C	0.867819	-0.083103	3.80081	0.000929721	0.0130671	-0.762435
SLCO3A1	-1.33749	0.124262	-3.79953	0.000932656	0.0131001	-0.765411
INTS9	-0.593749	-0.0249535	-3.79923	0.00093333	0.0131013	-0.766093
CRYGA	0.371882	0.0109289	3.79806	0.000936033	0.013131	-0.768823
LPXN	-0.787978	0.0153341	-3.79723	0.000937956	0.0131497	-0.770761
BMP7	0.356612	-0.0580028	3.79659	0.000939435	0.0131589	-0.772249
SYT17	0.712713	-0.0927115	3.79643	0.000939792	0.0131589	-0.772607
PFKFB1	0.441669	0.0167719	3.7956	0.000941713	0.0131698	-0.774535
FURIN	0.56971	-0.0169664	3.79559	0.000941755	0.0131698	-0.774577
MCAM	-0.888636	0.0905613	-3.79528	0.000942476	0.0131716	-0.7753
GTF3C1	0.526138	-7.37e-05	3.79452	0.000944228	0.0131876	-0.777053
LOC100506403_LOC101928269_RUNX1	0.503881	0.0790682	3.79411	0.000945196	0.0131876	-0.778021
VWA5A	-0.656037	-0.0135303	-3.79389	0.000945708	0.0131876	-0.778532
AK125860_RP11-582J16.4	0.572522	0.106236	3.79376	0.000945989	0.0131876	-0.778812
CKS1B	-0.759571	0.0219922	-3.79339	0.000946871	0.0131886	-0.779691
NENF	0.815827	0.0102457	3.79323	0.000947245	0.0131886	-0.780065
PIBF1	-0.599578	-0.0371025	-3.79091	0.000952654	0.0132556	-0.78544
NA	0.418228	-0.0173736	3.79032	0.00095405	0.0132587	-0.786823
OBSCN	0.350307	-0.0208753	3.79018	0.000954371	0.0132587	-0.78714
GALNT10	-0.645097	-0.0809449	-3.79006	0.000954658	0.0132587	-0.787423
UBE2D4	0.575459	-0.00132504	3.78911	0.000956883	0.0132667	-0.789622
UTP14A	-0.696516	0.0129906	-3.78887	0.000957452	0.0132667	-0.790182
NECAB2	0.764867	-0.02218	3.78874	0.000957762	0.0132667	-0.790488
MUC3B	0.499227	0.0353871	3.78863	0.000958028	0.0132667	-0.790751
DCN	-1.84762	-0.129915	-3.78855	0.000958213	0.0132667	-0.790932
TNS1	0.683119	-0.125197	3.78779	0.000960015	0.0132834	-0.792705
TCL1B	0.428448	0.0210179	3.78617	0.00096384	0.013328	-0.796459
TRIM34_TRIM6-TRIM34	-0.597574	0.109075	-3.78556	0.000965291	0.0133398	-0.797879
LCK	-1.32451	0.25876	-3.78501	0.000966606	0.0133412	-0.799164
AHNAK	-0.932614	0.0966146	-3.78493	0.0009668	0.0133412	-0.799354
GM2A	0.464495	0.0740574	3.78477	0.000967186	0.0133412	-0.79973
LBP	0.673283	-0.00467814	3.78365	0.000969847	0.0133696	-0.802324
HCP5	-1.07411	0.275552	-3.78301	0.000971381	0.0133825	-0.803816
OCEL1	0.645382	-0.0836678	3.78013	0.000978284	0.0134692	-0.8105
KISS1	0.370934	0.0497863	3.77981	0.000979045	0.0134714	-0.811233
ENO3	0.720109	-0.116284	3.77918	0.000980565	0.013484	-0.812697
SNAPC2	0.720293	-0.107889	3.77739	0.000984898	0.0135352	-0.816859
SLC13A4	0.375309	0.010809	3.77692	0.00098605	0.0135427	-0.817962
NA	0.263453	0.0125207	3.77649	0.000987083	0.0135485	-0.81895
TGM5	0.494028	0.000283396	3.77563	0.000989193	0.0135691	-0.820965
TOPORS-AS1	0.677015	-0.108363	3.77482	0.000991157	0.0135877	-0.822838
LSM14B	0.365971	-0.0305981	3.77303	0.000995543	0.0136358	-0.827004
MEAF6	-0.748106	0.035794	-3.77251	0.000996817	0.0136358	-0.828212
TCF25	0.475461	0.0446198	3.77224	0.00099748	0.0136358	-0.828839
FGF5	0.296779	0.0105615	3.77214	0.000997724	0.0136358	-0.82907
PCGF1	0.892034	-0.027215	3.77213	0.000997727	0.0136358	-0.829073
FOLR3	0.76537	0.106773	3.77126	0.000999883	0.0136569	-0.831109
STAT1	-1.33658	0.14029	-3.76944	0.00100437	0.0136958	-0.835337
CACNA1G	0.591615	0.0512477	3.76937	0.00100454	0.0136958	-0.835493
C7	-1.55842	0.0374501	-3.76935	0.00100457	0.0136958	-0.835528
RPL21_RPL21P28_SNORA27_SNORD102	0.450018	-0.00901196	3.76802	0.00100787	0.0137324	-0.838621
NHLH2	0.525076	0.0776364	3.7662	0.00101242	0.0137771	-0.842863
APOC2_APOC4_APOC4-APOC2	0.764427	-0.0283011	3.76615	0.00101254	0.0137771	-0.842976
PATZ1	0.380356	0.00905429	3.76596	0.00101301	0.0137771	-0.843419
ULK4	0.353124	0.0164196	3.76547	0.00101421	0.013785	-0.844539
PIK3R2	0.454629	0.0184981	3.76458	0.00101644	0.0138068	-0.846607
RGS6	0.68043	-0.114634	3.76402	0.00101785	0.0138176	-0.847914
CAST	-0.9717	-0.133869	-3.76358	0.00101895	0.0138241	-0.848938
DOCK10	-0.748304	0.239941	-3.76325	0.00101977	0.0138268	-0.849695
PHTF1	-0.686008	0.0935856	-3.76189	0.00102319	0.0138623	-0.852857
TNR	0.494041	0.0816254	3.76172	0.00102363	0.0138623	-0.853263
SP100	-0.712692	0.0250869	-3.76141	0.00102439	0.0138642	-0.853963
PSMB10	-1.4274	0.107042	-3.76037	0.00102703	0.0138914	-0.856387
KCNC2	0.470673	-0.0290008	3.75993	0.00102814	0.0138979	-0.857402
NASP	-0.818632	0.166078	-3.75938	0.00102953	0.0139083	-0.858677
SIX1	0.417864	0.0493073	3.75883	0.00103093	0.0139187	-0.859958
MLXIPL	0.722709	-0.130651	3.75836	0.00103213	0.0139265	-0.861057
NA	0.438147	-0.0644972	3.75777	0.00103363	0.0139304	-0.862431
RXRA	0.800854	-0.0682054	3.75767	0.00103387	0.0139304	-0.862645
PJA1	-0.550996	0.0206085	-3.75751	0.00103429	0.0139304	-0.863033
SEL1L3	-1.34712	0.0268847	-3.75612	0.00103782	0.0139691	-0.866249
UMPS	-0.441292	0.0275316	-3.75589	0.00103842	0.0139691	-0.866791
ARTN	0.466332	0.0550478	3.75468	0.0010415	0.0140021	-0.869583
SWAP70	-1.3107	0.336533	-3.75403	0.00104317	0.0140161	-0.871097
MPHOSPH8	-1.15693	0.18064	-3.75205	0.00104826	0.014076	-0.87569
KIAA0930	-0.862894	0.161725	-3.75134	0.00105011	0.0140831	-0.877349
TRIM29	0.351335	-0.0336222	3.75127	0.00105029	0.0140831	-0.877511
NA	0.567053	0.00951015	3.75111	0.00105068	0.0140831	-0.877867
C1orf105	0.793153	0.0427628	3.7507	0.00105176	0.014089	-0.878831
TCEAL2	1.08792	-0.0801713	3.75027	0.00105287	0.0140954	-0.879829
PSG9	0.505081	-0.0439097	3.74953	0.00105478	0.0141125	-0.881538
PLA2G5	0.497015	-0.00885953	3.74737	0.00106039	0.0141743	-0.886538
CALML3	0.308665	0.0468299	3.74727	0.00106067	0.0141743	-0.886789
ACTA1	0.367366	0.00953024	3.74524	0.00106597	0.0142366	-0.891492
FCN1	-1.16672	0.342802	-3.74439	0.0010682	0.0142578	-0.893461
RPS6KA6	0.516765	0.0195897	3.74376	0.00106985	0.0142713	-0.894921
ATP2B2	0.418136	0.050418	3.74122	0.00107654	0.0143392	-0.900801
WNT2	0.411602	-0.0441771	3.74106	0.00107697	0.0143392	-0.901181
GORASP2	-0.830389	-0.0252704	-3.74094	0.00107729	0.0143392	-0.901455
OR1A1	0.468044	-0.103482	3.74086	0.00107751	0.0143392	-0.901651
PI4K2A	-0.615096	0.0417464	-3.74016	0.00107935	0.0143507	-0.903259
NUP214	-0.522911	0.0818605	-3.74	0.00107977	0.0143507	-0.903624
ANP32C	0.38033	0.0150987	3.73972	0.00108053	0.0143507	-0.904289
CAPG	-1.08115	-0.0515985	-3.73956	0.00108095	0.0143507	-0.904658
USP22	-0.614217	0.0586136	-3.73871	0.0010832	0.0143719	-0.906617
ATAT1	0.523746	-0.0445598	3.73779	0.00108567	0.0143811	-0.908763
CENPO	0.364492	0.0344947	3.73772	0.00108584	0.0143811	-0.908914
IDO1	-0.771435	0.168174	-3.73769	0.00108592	0.0143811	-0.908986
AGXT	0.81406	0.149613	3.73731	0.00108695	0.0143811	-0.909877
VTCN1	-1.40566	-0.303671	-3.73724	0.00108712	0.0143811	-0.910025
ANGPTL2	0.430722	-0.00638407	3.73617	0.00109001	0.0144107	-0.912524
HLA-DOA	0.451378	0.00290524	3.73399	0.00109585	0.014471	-0.917564
MEIS1	-0.623616	0.100959	-3.73398	0.00109587	0.014471	-0.91758
BICC1	-0.975334	0.0151022	-3.73334	0.00109761	0.0144855	-0.919083
LPGAT1	-1.26599	0.307235	-3.73209	0.00110097	0.0145161	-0.921965
BTD	0.99	0.0434791	3.73199	0.00110124	0.0145161	-0.922189
ZW10	-0.5208	0.0449387	-3.73175	0.0011019	0.0145162	-0.922755
KBTBD4_PTPMT1	-0.898227	-0.000465568	-3.73101	0.00110391	0.0145262	-0.924479
ABO	0.698311	0.086352	3.73099	0.00110396	0.0145262	-0.924518
KCNC1	0.430588	0.0100419	3.72962	0.00110767	0.0145664	-0.927683
RNASET2	-1.29308	-0.177273	-3.72889	0.00110968	0.0145842	-0.92939
POSTN	-2.39684	0.577498	-3.72844	0.0011109	0.0145917	-0.930431
ATG12	-1.29142	-0.0159185	-3.7277	0.00111293	0.0146097	-0.932147
FOXN1	0.394966	0.0574566	3.72699	0.00111485	0.0146263	-0.933775
ITGB3	-0.809754	0.0510372	-3.72637	0.00111657	0.0146326	-0.935226
NECAP2	-0.592445	0.0456495	-3.72634	0.00111664	0.0146326	-0.93529
PRRG2	0.665654	0.120369	3.72501	0.0011203	0.0146719	-0.93837
GIPR	0.335997	-0.0485531	3.72339	0.00112478	0.0147219	-0.942133
NA	0.611105	0.0464628	3.72312	0.00112551	0.0147223	-0.942745
TES	-1.04933	0.0651358	-3.7229	0.00112613	0.0147223	-0.943265
EPS15L1	0.597893	-0.0406636	3.72084	0.00113182	0.014788	-0.948021
DPYSL2	-0.806722	-0.0926606	-3.71985	0.0011346	0.0148156	-0.95033
TLDC1	-0.503626	-0.0909538	-3.71945	0.0011357	0.0148213	-0.951241
PLEKHA6	0.598124	-0.0175217	3.71785	0.00114019	0.0148712	-0.954964
TUBB4A	0.502613	0.00826387	3.71756	0.00114098	0.0148727	-0.955614
CCND2	-0.954678	0.251803	-3.71657	0.00114377	0.0149004	-0.957918
VCX2	0.453127	-0.0169806	3.71538	0.0011471	0.0149351	-0.960661
NA	0.529344	0.0156792	3.71439	0.00114992	0.0149556	-0.962974
EIF4G2	0.35607	0.0169734	3.71435	0.00115002	0.0149556	-0.963055
SPRR2B	0.467747	0.0178213	3.71312	0.00115351	0.0149883	-0.965912
SEC24D	-0.991137	0.310998	-3.71299	0.00115388	0.0149883	-0.966213
PTGER3	1.0207	0.0322003	3.71245	0.0011554	0.0149993	-0.967455
LOC101930602_SLC14A2	0.467845	-0.0156316	3.71166	0.00115763	0.0150181	-0.969276
H6PD	0.542522	0.0468033	3.71125	0.00115881	0.0150181	-0.970235
RANBP3	0.406259	0.0412763	3.71123	0.00115887	0.0150181	-0.970285
NA	0.337967	-0.0679953	3.71062	0.0011606	0.0150229	-0.971689
ATPAF2	0.424784	-0.0273488	3.70997	0.00116247	0.0150229	-0.973206
SIRT4	0.743785	-0.149221	3.70996	0.00116249	0.0150229	-0.973228
CNTNAP2	0.381989	0.0394225	3.70991	0.00116262	0.0150229	-0.973332
BRD3	-0.512045	0.0312611	-3.70986	0.00116278	0.0150229	-0.973457
CLDN6	0.633178	-0.106261	3.70968	0.00116328	0.0150229	-0.973867
DGCR9	0.458676	0.0505259	3.70839	0.00116697	0.0150617	-0.976847
TSR3	0.365641	-0.000945742	3.70772	0.00116888	0.0150777	-0.978394
RAB3A	0.540608	0.0906158	3.70709	0.0011707	0.0150925	-0.979861
CYP1B1	-1.36752	0.00701621	-3.7059	0.00117413	0.0151278	-0.982612
GPR183	-0.9937	0.280239	-3.70479	0.00117734	0.0151576	-0.985192
RENBP	0.817576	0.00641112	3.70452	0.00117812	0.0151576	-0.985815
TPPP3	0.824234	-0.0197212	3.70422	0.00117898	0.0151576	-0.986497
FAM110B	-0.785609	-0.108333	-3.70416	0.00117916	0.0151576	-0.986644
CYB5R4	-0.958793	0.092358	-3.70388	0.00117995	0.0151591	-0.987277
SPHK2	0.569418	-0.00849665	3.70355	0.00118092	0.0151628	-0.98805
TAP1	-0.960317	0.170667	-3.7026	0.00118367	0.0151893	-0.990244
MX1	-1.1757	0.136776	-3.70181	0.00118596	0.0152061	-0.992066
GJA9_GJA9-MYCBP_MYCBP	0.35651	0.0663593	3.70168	0.00118635	0.0152061	-0.992369
FNDC8	0.387753	0.0457052	3.70099	0.00118836	0.0152231	-0.993964
GNAT1	0.359799	0.0482976	3.70049	0.00118982	0.0152282	-0.995126
BCAM	0.641343	0.0164911	3.70039	0.00119012	0.0152282	-0.995363
MMD	-0.93796	0.0433019	-3.69856	0.00119547	0.0152878	-0.999587
PDE1C	0.533795	0.0353358	3.69801	0.0011971	0.0152999	-1.00087
KAT8	0.477622	-0.0391985	3.69768	0.00119805	0.0153033	-1.00162
NA	0.599103	-0.088072	3.69603	0.00120291	0.0153566	-1.00544
CAMKV	0.37072	0.0523485	3.69563	0.00120409	0.0153594	-1.00636
MACF1	-0.720656	0.0782851	-3.69549	0.00120451	0.0153594	-1.00669
PPFIA3	0.5062	0.0171677	3.69458	0.00120719	0.0153848	-1.00879
MS4A12	0.325416	-0.0271134	3.69409	0.00120866	0.0153946	-1.00993
NA	0.352061	0.0021918	3.69382	0.00120947	0.0153961	-1.01056
TNK1	0.555099	0.00973255	3.69234	0.00121385	0.0154431	-1.01397
HS2ST1	-1.1453	0.00261469	-3.69181	0.00121543	0.0154544	-1.01519
HADHAP1_HADHAP1	0.453532	-0.025671	3.69109	0.00121759	0.0154611	-1.01686
POU5F1_POU5F1B_POU5F1P3_POU5F1P4	0.496044	0.0132084	3.69096	0.00121797	0.0154611	-1.01716
EIF5B	-0.905401	0.183279	-3.69094	0.00121804	0.0154611	-1.01721
ZCCHC24	-0.697136	0.0794294	-3.68947	0.00122244	0.0155082	-1.02061
RAPGEF6	-0.642057	-0.108533	-3.68898	0.00122391	0.0155179	-1.02174
NPFFR1	0.569328	-0.0206526	3.68674	0.00123065	0.0155426	-1.02692
CSF2	0.389686	0.0288528	3.68641	0.00123165	0.0155426	-1.02768
TRMT61A	0.456097	0.0561668	3.68622	0.00123222	0.0155426	-1.02812
PROCR	-0.606508	0.104785	-3.68615	0.00123244	0.0155426	-1.02829
GOLGA3	-0.637795	0.00955022	-3.68601	0.00123286	0.0155426	-1.02861
NNAT	0.542187	-0.00572857	3.68592	0.00123314	0.0155426	-1.02882
PARVA	-0.732861	-0.0141938	-3.68577	0.00123358	0.0155426	-1.02916
SLC24A3	-0.703304	0.0981575	-3.68558	0.00123416	0.0155426	-1.0296
ZNF330	0.570786	-0.12223	3.68519	0.00123533	0.0155426	-1.0305
PKMYT1	0.48025	-0.0119854	3.68492	0.00123614	0.0155426	-1.03112
SPINT3	0.327092	0.0227581	3.6848	0.00123653	0.0155426	-1.03141
RP3-359N14.1	0.372368	0.0588248	3.68471	0.0012368	0.0155426	-1.03162
GAD2	0.447055	0.13671	3.68471	0.0012368	0.0155426	-1.03162
PKLR	0.590834	-0.0421857	3.68456	0.00123724	0.0155426	-1.03195
KHSRP	0.579394	-0.109907	3.68454	0.00123732	0.0155426	-1.03201
BCAN	0.544312	-0.066737	3.68418	0.0012384	0.0155426	-1.03283
MEX3D	0.52385	0.0842127	3.68414	0.00123852	0.0155426	-1.03293
GPNMB	-1.34363	-0.101078	-3.68407	0.00123872	0.0155426	-1.03308
CYP46A1	1.19237	-0.340974	3.68395	0.00123911	0.0155426	-1.03337
SOX9	-1.5584	0.0167534	-3.68266	0.00124304	0.0155689	-1.03636
SERPINF2	0.99243	0.0329045	3.68263	0.00124314	0.0155689	-1.03643
ZNF107	-0.862978	0.256193	-3.68257	0.00124331	0.0155689	-1.03656
EYA3	0.335845	-0.0190396	3.68039	0.00124996	0.0156193	-1.04158
UBE2D4	0.543938	-0.0197244	3.68038	0.00125001	0.0156193	-1.04163
C1orf21	0.316043	-0.0178887	3.68003	0.00125108	0.0156193	-1.04243
ACACB	0.617791	-0.0575335	3.68002	0.00125109	0.0156193	-1.04244
ICOSLG	0.453166	0.00171399	3.67988	0.00125152	0.0156193	-1.04276
EXPH5	0.28938	0.0286967	3.67978	0.00125183	0.0156193	-1.04299
SIRT3	0.398834	-0.00407054	3.67965	0.00125223	0.0156193	-1.0433
CDCP1	-0.897217	0.229095	-3.67938	0.00125307	0.015621	-1.04393
GUF1	0.598649	-0.0324222	3.67842	0.00125603	0.0156491	-1.04615
GNAO1	0.364935	0.10287	3.67783	0.00125785	0.0156502	-1.04751
GAB2	-0.521833	-0.0179394	-3.67782	0.00125786	0.0156502	-1.04752
LMO1	0.516027	0.0599681	3.6777	0.00125823	0.0156502	-1.0478
DOK5	-1.08662	0.188354	-3.67735	0.00125933	0.0156552	-1.04862
MCF2L-AS1	0.465663	0.0626581	3.67486	0.00126704	0.0157422	-1.05437
SMARCE1	-0.732998	0.0950035	-3.6738	0.00127033	0.0157744	-1.05681
VIPAS39	-0.548918	-0.108928	-3.67354	0.00127115	0.0157757	-1.05742
ITGB4	0.332416	0.0739985	3.67265	0.00127393	0.0157916	-1.05948
NADK	-0.548349	0.1083	-3.67226	0.00127512	0.0157916	-1.06036
LOC101929148	0.4509	0.0672957	3.67225	0.00127515	0.0157916	-1.06038
NA	0.423553	0.000568626	3.67222	0.00127527	0.0157916	-1.06047
RNFT2	-0.359973	0.0461133	-3.67173	0.00127678	0.0158016	-1.06159
LOC101928620_POU2AF1	-2.75365	0.69676	-3.6714	0.00127781	0.0158034	-1.06234
PCIF1	0.563629	-0.0638843	3.67123	0.00127834	0.0158034	-1.06274
ACKR1	-1.56704	0.502755	-3.67044	0.00128084	0.0158255	-1.06457
MTHFD2	-1.56777	-0.0367145	-3.67013	0.00128181	0.0158287	-1.06529
PTPRO	1.0852	-0.256416	3.66938	0.00128416	0.015842	-1.06701
GPR137	0.303884	0.0179056	3.66917	0.00128484	0.015842	-1.06751
NBPF10_NBPF12_NBPF14_NBPF15_NBPF20_NBPF8_NBPF9	-0.709803	-0.0150711	-3.66911	0.00128502	0.015842	-1.06765
NOTCH2	-0.812823	-0.104608	-3.66747	0.00129021	0.0158971	-1.07144
COL11A2	0.507616	-0.0424152	3.66557	0.00129621	0.0159622	-1.07581
NHLH1	0.532749	-0.0163438	3.66528	0.00129714	0.0159648	-1.07648
CAST	-0.597759	-0.0890782	-3.66504	0.00129791	0.0159656	-1.07705
PDLIM5	-1.25834	0.056065	-3.66278	0.00130512	0.0160454	-1.08226
DNAH17	0.325388	0.050209	3.66229	0.00130667	0.0160555	-1.08338
TUSC2	0.384225	0.0493212	3.66137	0.00130963	0.0160831	-1.08551
COL9A1	0.403667	-0.0129667	3.66087	0.00131124	0.016094	-1.08667
CD200	-0.806558	0.0782911	-3.6599	0.00131435	0.0161233	-1.0889
SMC6	-0.799305	-0.013513	-3.65901	0.00131721	0.0161494	-1.09094
PEX5	0.391456	-0.0364774	3.65827	0.00131962	0.0161701	-1.09266
NDC80	-0.774735	0.24768	-3.6573	0.00132274	0.0161994	-1.09489
CD74	-0.978151	0.230803	-3.65665	0.00132486	0.0162079	-1.09639
ECE1	0.421768	0.0654817	3.65664	0.00132489	0.0162079	-1.09642
ZDHHC17	0.437044	0.0405188	3.65565	0.00132811	0.0162201	-1.09871
ARL4D	0.528218	0.0342874	3.65543	0.00132884	0.0162201	-1.09922
GJB4	0.604519	0.0188443	3.65539	0.00132896	0.0162201	-1.0993
DBET_DUX4_DUX4L1_DUX4L2_DUX4L24_DUX4L3_DUX4L4_DUX4L5_DUX4L6_DUX4L7_DUX4L8_LOC100288289_LOC100291626_LOC652301	0.549703	-0.0605762	3.65529	0.00132927	0.0162201	-1.09953
MC2R	0.356373	-0.045749	3.65521	0.00132953	0.0162201	-1.09971
EOGT	-0.898147	0.338749	-3.65445	0.00133202	0.0162416	-1.10147
CCL16	0.48918	0.0525142	3.65352	0.00133506	0.0162698	-1.10362
KCND3	0.347769	-0.0157292	3.65281	0.00133737	0.016289	-1.10524
DDR1-AS1	0.429748	0.00544227	3.65065	0.00134449	0.0163495	-1.11024
TSKU	1.00266	-0.0570436	3.65055	0.0013448	0.0163495	-1.11046
EPX	0.436352	0.0727571	3.6505	0.00134496	0.0163495	-1.11057
CTNS	0.681075	-0.0744713	3.65002	0.00134656	0.0163495	-1.11169
DLG4	0.46135	0.0198206	3.64998	0.0013467	0.0163495	-1.11179
LOC339166_WSCD1	0.441533	-0.0669011	3.64949	0.00134832	0.0163495	-1.11292
RBMS1	-0.60986	0.106256	-3.64947	0.00134838	0.0163495	-1.11296
IFITM2	-1.3423	0.144635	-3.64913	0.00134949	0.0163495	-1.11374
EIF4A1_LOC101928634_SENP3-EIF4A1_SNORA48_SNORA67_SNORD10	-0.935089	0.0814518	-3.64913	0.0013495	0.0163495	-1.11375
SST	0.693367	-0.0207272	3.64896	0.00135004	0.0163495	-1.11412
DOCK2	-1.10563	0.249883	-3.64885	0.00135041	0.0163495	-1.11438
TXN2	0.811528	0.00308015	3.64854	0.00135144	0.0163531	-1.1151
COL5A2	-0.94528	0.114335	-3.64723	0.00135579	0.0163969	-1.11812
CCL19	-2.04188	0.773624	-3.64682	0.00135714	0.0164042	-1.11906
LYN	-1.1798	0.170508	-3.64622	0.00135916	0.0164197	-1.12046
NR2E1	0.421875	0.0642615	3.64578	0.00136062	0.0164221	-1.12147
SMARCD1	0.432079	-0.102046	3.64527	0.00136231	0.0164221	-1.12264
AMMECR1	-0.898015	-0.00942265	-3.64512	0.0013628	0.0164221	-1.12298
NA	0.315337	0.0479953	3.64491	0.00136353	0.0164221	-1.12348
TNP1	0.368641	0.0144397	3.64486	0.00136369	0.0164221	-1.12359
ZNF444	0.890544	0.0806721	3.64483	0.00136378	0.0164221	-1.12365
CD81	-0.994252	0.222258	-3.64444	0.00136508	0.0164289	-1.12455
SP110	-0.832641	0.242994	-3.64422	0.00136582	0.016429	-1.12506
FAM208A	-0.636505	0.0136836	-3.64382	0.00136717	0.0164363	-1.12599
TCF3	0.513907	-0.0585576	3.64344	0.00136844	0.0164427	-1.12687
CYFIP2	0.986913	0.00293004	3.64304	0.00136978	0.0164498	-1.12778
SYP	0.389808	-0.00226038	3.64282	0.00137051	0.0164498	-1.12829
IVD	0.834661	-0.0606797	3.64175	0.00137412	0.0164843	-1.13076
DIRAS2	-0.658465	0.175913	-3.63996	0.00138014	0.0165476	-1.13488
NA	0.284704	-0.00197825	3.63922	0.00138263	0.0165667	-1.13657
ATOX1	0.737379	-0.0824485	3.63905	0.00138322	0.0165667	-1.13698
NA	0.666207	0.0572924	3.63814	0.00138631	0.0165928	-1.13908
NPAS1	0.436996	0.0292778	3.63797	0.00138689	0.0165928	-1.13947
TUBA1C	-1.02794	0.128853	-3.63639	0.00139227	0.0166482	-1.14312
UPK1A	0.492679	0.062858	3.6358	0.00139426	0.0166631	-1.14446
ALLC	0.510974	0.0263854	3.63409	0.00140011	0.0167094	-1.1484
SEC11A	-0.808749	-0.0359166	-3.63387	0.00140087	0.0167094	-1.14891
EHMT2	0.481355	-0.0133719	3.63384	0.00140097	0.0167094	-1.14898
RPA3	0.732598	-0.0940171	3.63379	0.00140114	0.0167094	-1.14909
SERPINE2	-1.037	0.0574367	-3.63276	0.00140468	0.0167426	-1.15146
NAP1L1	-1.06216	0.0768504	-3.63214	0.00140682	0.0167592	-1.1529
SSR1	-0.880445	-0.00526537	-3.63164	0.00140855	0.0167706	-1.15405
ESRRA	0.407019	0.0321151	3.63109	0.00141042	0.0167706	-1.15531
PECAM1	-1.29093	0.276277	-3.63093	0.00141098	0.0167706	-1.15568
CD6	0.417933	0.02974	3.63079	0.00141146	0.0167706	-1.156
KCNMB2	0.506204	-0.0266223	3.63077	0.00141154	0.0167706	-1.15605
DUOX2	0.377165	0.117802	3.62978	0.00141496	0.0168023	-1.15833
IL33	-1.00522	0.225584	-3.62936	0.00141641	0.0168105	-1.15929
ELAVL3	0.475589	0.0352704	3.62899	0.00141769	0.0168168	-1.16014
FSHB	0.421334	0.0170284	3.62852	0.00141932	0.0168271	-1.16122
LPL	1.23432	0.193897	3.62587	0.00142856	0.0169262	-1.16733
HTR3B	0.449134	-0.0286247	3.62569	0.00142919	0.0169262	-1.16775
RC3H1	0.317527	0.00130144	3.62456	0.00143315	0.016956	-1.17035
IL1RN	0.359184	0.0483249	3.62437	0.00143383	0.016956	-1.17079
TRIM10	0.343841	0.032268	3.62432	0.00143399	0.016956	-1.1709
DYNC1H1	-0.877908	0.127723	-3.62368	0.00143624	0.0169735	-1.17237
SMAD3	0.51444	0.0876454	3.62316	0.00143808	0.0169863	-1.17358
ELF1	-0.941352	-0.123998	-3.62241	0.00144071	0.0170083	-1.1753
KIF20A	-0.508939	0.16818	-3.62189	0.00144256	0.0170211	-1.1765
ATP2B4	-0.57156	-0.0134271	-3.62114	0.00144518	0.017043	-1.17821
PTGER3	0.56638	0.118072	3.62003	0.00144912	0.0170805	-1.18077
LAMP3	-1.63601	0.648866	-3.61955	0.00145081	0.0170913	-1.18187
DIP2C	1.20111	-0.114808	3.61844	0.00145478	0.017129	-1.18444
TMC7	0.303898	-0.0180033	3.6182	0.00145561	0.0171297	-1.18498
KNG1	1.30493	-0.0661494	3.61764	0.00145763	0.0171445	-1.18629
RASA2	-0.356809	0.0183786	-3.61699	0.00145992	0.0171624	-1.18776
NPPA	0.4504	0.0642281	3.61642	0.00146198	0.0171727	-1.18909
NA	0.293823	-0.00315582	3.61632	0.00146234	0.0171727	-1.18932
NTRK2	0.383505	-0.0400597	3.61497	0.00146717	0.0172203	-1.19242
TPR	-0.588948	0.0630155	-3.61452	0.00146878	0.0172301	-1.19345
CFLAR	-0.643407	0.12203	-3.61423	0.00146984	0.0172301	-1.19413
PIWIL1	0.263662	-0.0448761	3.61406	0.00147044	0.0172301	-1.19452
DLGAP2	0.910097	-0.0757774	3.61388	0.0014711	0.0172301	-1.19493
KDELR2	-1.02797	0.0168138	-3.6134	0.0014728	0.017241	-1.19602
CRYBB1	0.400723	0.0564426	3.61249	0.0014761	0.0172705	-1.19813
RXRA	0.509325	0.0520113	3.61148	0.00147973	0.0172972	-1.20044
CLIC2	-0.587575	0.105217	-3.61143	0.00147993	0.0172972	-1.20057
PPP1R2	0.466427	0.0980197	3.61092	0.00148176	0.0173095	-1.20173
PRRC2A	0.63289	-0.143448	3.61027	0.00148413	0.0173195	-1.20323
MASP1	0.358287	0.0151116	3.61001	0.00148506	0.0173195	-1.20382
RAC3	0.322651	0.0221064	3.60952	0.00148684	0.0173195	-1.20495
RBKS	0.819514	-0.218522	3.6095	0.00148693	0.0173195	-1.205
RAB4A_SPHAR	-0.900596	0.176475	-3.60943	0.00148716	0.0173195	-1.20515
TLR3	-0.775733	0.0409764	-3.6094	0.00148729	0.0173195	-1.20523
TBXA2R	0.607415	0.0151842	3.60912	0.00148829	0.0173222	-1.20586
SPHK2	0.891657	-0.0855154	3.60863	0.00149007	0.0173339	-1.20699
STAT1	-0.845804	0.333921	-3.60805	0.0014922	0.0173496	-1.20833
SRP72	-1.12184	-0.301367	-3.60765	0.00149367	0.0173502	-1.20926
SCNN1A	0.468809	-0.011926	3.60761	0.00149381	0.0173502	-1.20935
CRP	0.281203	-0.0400243	3.60733	0.00149482	0.0173529	-1.20999
SHOX2	0.336229	-0.0618379	3.60617	0.00149907	0.0173931	-1.21265
FABP3P2_FABP3P2	0.357864	-0.0194881	3.60584	0.0015003	0.0173983	-1.21342
ONECUT2	0.610361	0.0912292	3.60535	0.00150208	0.0174013	-1.21454
ST5	-0.938822	0.121829	-3.60534	0.00150212	0.0174013	-1.21457
F12	0.47032	0.052267	3.60416	0.00150646	0.0174426	-1.21728
LZTS1	0.445279	-0.000196825	3.60316	0.00151014	0.017476	-1.21957
NR3C1	-0.737032	0.0457772	-3.60279	0.00151152	0.0174764	-1.22043
SMC3	-0.903324	-0.0339291	-3.60273	0.00151174	0.0174764	-1.22057
IBSP	0.369724	-0.00817921	3.60242	0.00151289	0.0174806	-1.22128
DKK3	-1.54114	0.0709487	-3.6021	0.00151405	0.017485	-1.222
RP1-190J20.2	0.346762	-0.0389806	3.60116	0.00151755	0.017498	-1.22418
CSNK2A1	-0.535597	0.141994	-3.60073	0.00151914	0.017498	-1.22516
NA	0.567393	0.111341	3.60063	0.0015195	0.017498	-1.22538
GAP43	0.500661	0.0354135	3.60058	0.00151972	0.017498	-1.22552
CDH15	0.527803	0.0544935	3.60056	0.00151976	0.017498	-1.22555
IFIT5	-0.809313	0.152208	-3.60053	0.00151989	0.017498	-1.22563
ZMAT3	-0.600644	0.0818285	-3.59977	0.0015227	0.0175212	-1.22736
VCAN	-0.761712	0.223289	-3.59892	0.00152586	0.0175381	-1.22931
TOR4A	-0.442006	0.0703719	-3.59834	0.00152805	0.0175381	-1.23066
ASCC3	-0.66046	0.0288634	-3.59833	0.00152808	0.0175381	-1.23068
CDKN2C	0.388998	-0.0974241	3.59823	0.00152845	0.0175381	-1.23091
NA	0.446776	0.03318	3.59814	0.00152878	0.0175381	-1.23111
PRDM14	0.49699	-0.0515887	3.59805	0.00152914	0.0175381	-1.23133
CCL5	-1.75786	0.62187	-3.5979	0.00152967	0.0175381	-1.23166
TM9SF2	-1.02469	-0.0750087	-3.59651	0.00153489	0.0175883	-1.23486
ATP5O	0.596996	0.0351149	3.59631	0.00153563	0.0175883	-1.23532
SDC1	0.676041	0.00905223	3.59589	0.00153721	0.0175974	-1.23628
CYP2C9	0.435326	-0.0166428	3.59559	0.00153834	0.0176012	-1.23697
NA	0.563224	0.0741893	3.59501	0.00154053	0.0176173	-1.23831
SERPINB10	0.385772	0.0411039	3.59463	0.00154195	0.017623	-1.23918
AGAP2	0.439746	0.0359645	3.59445	0.00154262	0.017623	-1.23958
CACNB4	0.540181	0.0174709	3.59399	0.00154437	0.0176339	-1.24065
SLC12A6	0.837461	0.0956186	3.59376	0.00154525	0.0176343	-1.24119
CGB1_LHB	0.53779	0.00586603	3.59356	0.00154597	0.0176343	-1.24163
NA	0.391815	0.0645427	3.59321	0.00154731	0.0176405	-1.24244
GALNT7	-1.01257	-0.111319	-3.59274	0.00154908	0.0176516	-1.24351
TFPI2	-1.45326	0.409377	-3.59232	0.00155068	0.0176582	-1.24449
CYBB	-0.951106	0.218739	-3.59217	0.00155125	0.0176582	-1.24483
YEATS2	-0.503873	-0.0277431	-3.59151	0.00155374	0.0176775	-1.24634
IVL	0.505634	0.0782188	3.58989	0.00155992	0.0177388	-1.25007
TBCB	-0.818494	0.0477898	-3.58956	0.00156118	0.0177441	-1.25083
SAGE1	0.27465	0.00246966	3.58927	0.0015623	0.0177477	-1.2515
IFNW1	0.365369	0.00899485	3.58794	0.00156736	0.0177948	-1.25454
ITGB4	0.373942	0.077033	3.58776	0.00156804	0.0177948	-1.25495
FAT2	0.367953	-0.0720608	3.58711	0.00157053	0.017814	-1.25644
HYAL1	1.15772	-0.129134	3.58687	0.00157148	0.0178157	-1.25701
LTB	-1.27916	0.449206	-3.58568	0.00157605	0.0178447	-1.25975
NCL	-0.53944	-0.0209991	-3.58565	0.00157616	0.0178447	-1.25981
SLC4A5	0.38089	-0.00911262	3.58558	0.00157644	0.0178447	-1.25997
NR1D2	-1.06543	0.0877649	-3.58447	0.00158069	0.0178837	-1.26251
GRK1	0.419878	0.03698	3.58383	0.00158319	0.0178995	-1.26399
BBX	-0.969019	0.0283308	-3.5837	0.00158369	0.0178995	-1.26429
GLIPR1	-1.13803	0.145011	-3.5826	0.00158794	0.0179384	-1.26681
MSR1	0.391543	0.00343989	3.58239	0.00158876	0.0179386	-1.2673
BMP3	0.531097	0.0327443	3.58056	0.00159585	0.0180095	-1.27148
CCL25	0.489194	0.0284819	3.58028	0.00159694	0.0180127	-1.27212
NRL	0.514954	0.00478569	3.57993	0.00159832	0.0180191	-1.27293
ATP2B2	0.346635	0.0446023	3.57771	0.00160702	0.018108	-1.27804
CCL5	-1.82301	0.428106	-3.57683	0.00161046	0.0181333	-1.28005
RNF167	0.497557	-0.0293407	3.57672	0.00161089	0.0181333	-1.2803
POPDC3	0.33351	0.0278943	3.57637	0.00161229	0.0181399	-1.28112
PILRA	-0.440895	0.0378869	-3.57608	0.00161343	0.0181436	-1.28178
SPTBN5	0.460478	0.00262119	3.57548	0.0016158	0.0181538	-1.28316
OSBPL10	0.517573	0.0687403	3.57543	0.00161597	0.0181538	-1.28326
THBS1	-1.85887	0.313047	-3.57509	0.00161732	0.0181549	-1.28404
TNFSF10	-1.16889	-0.324976	-3.57493	0.00161794	0.0181549	-1.2844
ALDOAP2	0.43625	0.0773229	3.57479	0.00161852	0.0181549	-1.28474
CLCA1	0.56246	-0.0853398	3.57456	0.0016194	0.0181557	-1.28525
PAX3	0.398308	0.0095864	3.57436	0.00162021	0.0181557	-1.28572
TMLHE	0.614022	0.0866832	3.57391	0.00162198	0.0181579	-1.28675
RGS7	0.867795	0.00295175	3.57389	0.00162205	0.0181579	-1.28678
VAMP2	0.628326	0.11912	3.5728	0.00162637	0.0181825	-1.28929
WARS	-0.539541	0.0353234	-3.57278	0.00162648	0.0181825	-1.28935
RHO	0.459222	0.0792421	3.57241	0.00162794	0.0181825	-1.29019
CYP1B1	0.364803	0.0322719	3.57239	0.00162801	0.0181825	-1.29023
NCOR2	0.409012	0.0354588	3.57231	0.00162832	0.0181825	-1.29041
THADA	-0.477011	0.0657092	-3.57177	0.00163047	0.0181937	-1.29165
HSP90B1_MIR3652	-1.16577	-0.23908	-3.57165	0.00163096	0.0181937	-1.29193
SORBS3	0.452951	-0.0229893	3.57127	0.00163245	0.0181978	-1.29279
[truncated: 20,279 more rows]

## Sheet: Supplementary Table S7
Supplementary Table S7. TWAS results for DKD
Ensembl	logFC	AveExpr	t	P.Value	adj.P.Val	B
ENSG00000100883.11	-0.000224683	0.00308472	-3.85932	0.000113942	0.650872	-4.93021
ENSG00000105668.7	0.00897095	0.135028	3.74671	0.000179501	0.650872	-5.35825
ENSG00000165678.20	-0.000387898	0.0400869	-3.6357	0.000277689	0.671267	-5.76785
ENSG00000115756.12	0.0107321	0.132505	3.44891	0.000563616	0.750979	-6.42925
ENSG00000256060.2	-0.00136238	0.0306336	-3.3986	0.000678204	0.750979	-6.60146
ENSG00000273703.1	-0.000727338	0.00676277	-3.35813	0.000785689	0.750979	-6.73812
ENSG00000119509.12	0.00968859	0.277271	3.34019	0.000838217	0.750979	-6.79818
ENSG00000033030.13	3.22537e-05	0.000264502	3.27654	0.00105208	0.750979	-7.00871
ENSG00000166478.9	-3.71616e-06	4.20899e-05	-3.25838	0.00112175	0.750979	-7.06802
ENSG00000066294.14	0.00112596	0.0292988	3.21513	0.00130524	0.750979	-7.20797
ENSG00000178977.3	-0.000256569	0.00241814	-3.20104	0.00137075	0.750979	-7.25315
ENSG00000100994.11	-0.0117345	0.358581	-3.18494	0.00144931	0.750979	-7.30454
ENSG00000092929.11	-0.000506659	0.0102964	-3.16113	0.00157312	0.750979	-7.38005
ENSG00000130758.7	-0.00168181	0.0238513	-3.11707	0.00182833	0.750979	-7.51835
ENSG00000035681.7	0.000251791	0.00325202	3.09525	0.0019683	0.750979	-7.5861
ENSG00000214253.8	0.000104633	0.00178235	3.08417	0.00204306	0.750979	-7.62031
ENSG00000249096.6	0.00164104	0.0255504	3.06417	0.00218471	0.750979	-7.68179
ENSG00000047849.21	0.000747397	0.0158427	3.05604	0.00224478	0.750979	-7.70665
ENSG00000164649.19	0.00700903	0.0747157	3.04248	0.0023484	0.750979	-7.74799
ENSG00000281404.1	0.00794011	0.071203	3.02602	0.00248001	0.750979	-7.79791
ENSG00000130518.16	0.00336053	0.0831529	3.01943	0.00253463	0.750979	-7.81784
ENSG00000109670.13	-0.000185932	0.00260795	-2.99642	0.00273389	0.750979	-7.88702
ENSG00000167220.11	-0.00359709	0.0264607	-2.97372	0.00294451	0.750979	-7.95479
ENSG00000187513.8	0.00103494	0.0229618	2.94791	0.00320177	0.750979	-8.03117
ENSG00000146426.17	0.00312648	0.0541503	2.93401	0.00334863	0.750979	-8.07203
ENSG00000127663.14	-6.4958e-05	0.00199223	-2.92395	0.00345877	0.750979	-8.10149
ENSG00000124920.13	0.00409977	0.0655506	2.92252	0.00347465	0.750979	-8.10566
ENSG00000188846.13	-0.000684091	0.00981405	-2.92016	0.00350109	0.750979	-8.11256
ENSG00000196372.12	0.000111175	0.00150702	2.91212	0.00359244	0.750979	-8.136
ENSG00000089169.14	0.0365168	0.670149	2.90378	0.00368956	0.750979	-8.16026
ENSG00000167384.10	-6.6023e-05	0.000589286	-2.90142	0.00371743	0.750979	-8.1671
ENSG00000198682.12	0.00104223	0.0230008	2.88469	0.00392076	0.750979	-8.21549
ENSG00000261218.5	-0.00285695	0.0811932	-2.88276	0.00394492	0.750979	-8.22107
ENSG00000173110.7	-0.00128058	0.014768	-2.87826	0.00400153	0.750979	-8.23401
ENSG00000108963.17	-9.47023e-05	0.00141427	-2.87744	0.00401195	0.750979	-8.23637
ENSG00000227359.1	0.00300892	0.0419649	2.85873	0.00425627	0.750979	-8.29001
ENSG00000188234.13	0.0311739	0.502219	2.85738	0.00427442	0.750979	-8.29387
ENSG00000141569.10	-0.000120167	0.0018825	-2.82939	0.0046668	0.750979	-8.37346
ENSG00000272444.1	-0.00579522	0.0778251	-2.82628	0.00471236	0.750979	-8.38225
ENSG00000144895.11	-0.00514222	0.197292	-2.8254	0.00472529	0.750979	-8.38473
ENSG00000273270.1	-0.00202637	0.0291855	-2.8245	0.00473859	0.750979	-8.38728
ENSG00000170091.10	0.000409051	0.0027494	2.81856	0.00482709	0.750979	-8.40402
ENSG00000182134.15	0.000487052	0.00491508	2.81463	0.00488645	0.750979	-8.41508
ENSG00000185198.11	-0.000743743	0.0100463	-2.80775	0.00499214	0.750979	-8.43444
ENSG00000137404.14	1.80497e-06	1.99025e-05	2.80034	0.0051081	0.750979	-8.4552
ENSG00000276234.4	-0.00578083	0.106624	-2.79479	0.00519671	0.750979	-8.47074
ENSG00000077585.13	0.00225131	0.0923901	2.77308	0.00555626	0.750979	-8.53115
ENSG00000274414.1	-0.00014148	0.00423819	-2.77006	0.00560805	0.750979	-8.53952
ENSG00000182871.14	0.0132277	0.103757	2.76617	0.00567528	0.750979	-8.55027
ENSG00000141086.17	-2.35086e-05	0.000449406	-2.7655	0.00568707	0.750979	-8.55214
ENSG00000198355.4	0.00192352	0.0289629	2.75873	0.00580618	0.750979	-8.57084
ENSG00000213988.10	0.000790331	0.010755	2.74617	0.00603309	0.750979	-8.60539
ENSG00000185158.12	0.000294117	0.00464437	2.72981	0.00634082	0.750979	-8.65019
ENSG00000148655.14	-0.00573078	0.106585	-2.70871	0.00675841	0.750979	-8.70755
ENSG00000178199.13	0.00100162	0.0243792	2.7058	0.0068178	0.750979	-8.71541
ENSG00000105672.14	0.00164617	0.0252979	2.70511	0.00683207	0.750979	-8.71729
ENSG00000142166.12	-0.000531674	0.025183	-2.6894	0.00716196	0.750979	-8.75965
ENSG00000166394.14	-0.0263942	0.806324	-2.68831	0.00718535	0.750979	-8.76257
ENSG00000183032.11	0.000104367	0.00152352	2.68802	0.00719159	0.750979	-8.76335
ENSG00000071894.16	-0.00860274	0.158849	-2.68672	0.00721975	0.750979	-8.76686
ENSG00000188290.10	0.00137293	0.027428	2.68243	0.00731301	0.750979	-8.77838
ENSG00000142784.15	1.66497e-05	0.000456224	2.68078	0.00734901	0.750979	-8.78278
ENSG00000236499.2	-0.000327812	0.00409915	-2.67149	0.00755559	0.750979	-8.80765
ENSG00000234127.8	-0.000268585	0.00283211	-2.67149	0.00755562	0.750979	-8.80765
ENSG00000103657.13	-0.000211945	0.00277636	-2.67	0.00758927	0.750979	-8.81163
ENSG00000143850.13	0.00103987	0.008905	2.66671	0.00766393	0.750979	-8.82041
ENSG00000093144.18	0.000225432	0.00554356	2.6661	0.00767772	0.750979	-8.82202
ENSG00000176092.14	-0.0139026	0.458226	-2.6623	0.00776511	0.750979	-8.83217
ENSG00000132471.11	-0.000365771	0.00413876	-2.64533	0.00816537	0.750979	-8.87718
ENSG00000134905.16	0.000513422	0.00753953	2.63837	0.0083348	0.750979	-8.89556
ENSG00000235169.7	-1.89337e-05	0.000270029	-2.62824	0.00858704	0.750979	-8.92222
ENSG00000175066.15	0.000117562	0.00378963	2.62571	0.00865132	0.750979	-8.92889
ENSG00000173218.14	-0.00294238	0.0335846	-2.62485	0.00867318	0.750979	-8.93114
ENSG00000126267.8	0.000273773	0.00411178	2.61921	0.00881787	0.750979	-8.94593
ENSG00000154930.14	5.03072e-05	0.000761794	2.61366	0.00896219	0.750979	-8.96043
ENSG00000073849.14	-0.000108652	0.00206474	-2.60862	0.0090953	0.750979	-8.97359
ENSG00000133561.15	0.000275417	0.00402361	2.60295	0.00924706	0.750979	-8.98837
ENSG00000213689.11	-0.00226407	0.0530704	-2.59571	0.00944426	0.750979	-9.00719
ENSG00000157613.10	0.0052726	0.17339	2.59249	0.0095329	0.750979	-9.01553
ENSG00000112149.9	-0.000147756	0.00123862	-2.59067	0.00958363	0.750979	-9.02026
ENSG00000249806.1	-2.43068e-06	4.95974e-05	-2.59003	0.00960152	0.750979	-9.02192
ENSG00000155158.20	-0.00127239	0.0351906	-2.58975	0.0096093	0.750979	-9.02264
ENSG00000010310.8	0.000118128	0.00269217	2.58187	0.00983122	0.750979	-9.04299
ENSG00000141404.15	7.62771e-05	0.001041	2.57805	0.00994081	0.750979	-9.05287
ENSG00000139344.7	-5.74757e-05	0.00101926	-2.57705	0.00996946	0.750979	-9.05543
ENSG00000153029.14	-4.97312e-05	0.000670082	-2.57087	0.0101492	0.750979	-9.07135
ENSG00000108773.10	1.06717e-05	0.000697924	2.57038	0.0101636	0.750979	-9.07261
ENSG00000189079.15	0.000201797	0.00305255	2.56817	0.0102284	0.750979	-9.07827
ENSG00000182010.10	-0.00109862	0.0114247	-2.5675	0.0102483	0.750979	-9.08
ENSG00000232063.1	-0.00749071	0.138339	-2.56647	0.0102786	0.750979	-9.08263
ENSG00000125170.10	-0.000120565	0.0018831	-2.56562	0.010304	0.750979	-9.08483
ENSG00000184271.16	-0.00110497	0.0190665	-2.56444	0.010339	0.750979	-9.08784
ENSG00000166503.8	-5.32531e-05	0.000560769	-2.56344	0.0103688	0.750979	-9.09041
ENSG00000198843.12	1.09098e-05	0.000100648	2.55398	0.0106549	0.750979	-9.11462
ENSG00000116151.13	0.00157378	0.0349264	2.55021	0.0107708	0.750979	-9.12424
ENSG00000121797.9	-0.00145382	0.0377563	-2.53975	0.0110982	0.750979	-9.15085
ENSG00000162881.6	0.00136596	0.0219514	2.53644	0.0112036	0.750979	-9.15925
ENSG00000188785.11	0.000265945	0.0179128	2.53496	0.011251	0.750979	-9.163
ENSG00000162714.12	-0.00057248	0.00850472	-2.53389	0.0112853	0.750979	-9.1657
ENSG00000137575.11	0.000176853	0.00599422	2.52996	0.0114125	0.750979	-9.17565
ENSG00000100294.12	0.000825397	0.0107473	2.52809	0.0114736	0.750979	-9.18039
ENSG00000151692.14	0.000215582	0.00325293	2.52743	0.0114953	0.750979	-9.18207
ENSG00000134013.15	-0.00235898	0.0432083	-2.52616	0.0115369	0.750979	-9.18528
ENSG00000162882.14	0.00110797	0.0379451	2.52527	0.0115662	0.750979	-9.18752
ENSG00000128271.21	0.000470023	0.00836355	2.52177	0.0116818	0.750979	-9.19634
ENSG00000205517.12	0.00379925	0.0441507	2.52004	0.0117391	0.750979	-9.20069
ENSG00000157881.13	0.000127402	0.00190121	2.51196	0.0120116	0.750979	-9.22104
ENSG00000185608.8	-0.000310913	0.0130425	-2.51175	0.0120185	0.750979	-9.22155
ENSG00000118849.9	3.93882e-05	0.000326537	2.5064	0.0122019	0.750979	-9.23497
ENSG00000168297.15	0.000109868	0.00176137	2.50587	0.0122201	0.750979	-9.23629
ENSG00000197728.9	0.0289029	0.716753	2.50482	0.0122567	0.750979	-9.23894
ENSG00000164305.18	-9.75845e-07	1.45506e-05	-2.50391	0.0122881	0.750979	-9.24121
ENSG00000176871.8	0.00262344	0.0337903	2.50162	0.0123679	0.750979	-9.24694
ENSG00000272333.5	0.000170395	0.00688531	2.49949	0.0124426	0.750979	-9.25228
ENSG00000095015.5	0.000138583	0.00179854	2.49915	0.0124543	0.750979	-9.25311
ENSG00000163257.10	0.000120028	0.00136101	2.49326	0.0126631	0.750979	-9.26783
ENSG00000239998.5	-0.000935879	0.0116762	-2.49266	0.0126843	0.750979	-9.26931
ENSG00000278311.4	-0.000761875	0.0149533	-2.49117	0.0127376	0.750979	-9.27302
ENSG00000133059.16	-4.06724e-05	0.000655817	-2.488	0.0128516	0.750979	-9.28091
ENSG00000273014.1	-0.00132824	0.0196707	-2.48678	0.0128959	0.750979	-9.28395
ENSG00000230487.7	-0.000752404	0.0158082	-2.48592	0.012927	0.750979	-9.28608
ENSG00000136811.16	2.49989e-05	0.000430432	2.48501	0.01296	0.750979	-9.28834
ENSG00000135945.9	-0.000290871	0.00483878	-2.48092	0.0131098	0.750979	-9.2985
ENSG00000182150.15	0.00109955	0.0161643	2.47896	0.0131819	0.750979	-9.30335
ENSG00000130309.10	0.000213667	0.00336062	2.47218	0.0134348	0.750979	-9.32015
ENSG00000109047.7	0.0112667	0.28898	2.47097	0.0134801	0.750979	-9.32313
ENSG00000108479.11	-0.000351567	0.00696127	-2.47061	0.0134938	0.750979	-9.32403
ENSG00000213366.12	0.00301704	0.0393584	2.47036	0.0135031	0.750979	-9.32464
ENSG00000128731.15	0.0164423	0.248715	2.46649	0.0136499	0.750979	-9.33419
ENSG00000162437.14	0.00224686	0.0433982	2.46143	0.013844	0.750979	-9.34666
ENSG00000142192.20	-0.00096392	0.0172967	-2.4608	0.0138682	0.750979	-9.3482
ENSG00000134152.10	0.000121247	0.00200042	2.45422	0.0141248	0.750979	-9.36439
ENSG00000188313.12	0.000515844	0.00429027	2.45113	0.0142465	0.750979	-9.37195
ENSG00000115561.15	2.97993e-05	0.000335385	2.44716	0.0144045	0.750979	-9.38168
ENSG00000177873.12	-0.00031607	0.0058625	-2.4441	0.0145273	0.750979	-9.38917
ENSG00000100429.17	-0.000486315	0.024026	-2.44357	0.0145484	0.750979	-9.39045
ENSG00000119321.8	-0.000920987	0.0209383	-2.44342	0.0145545	0.750979	-9.39082
ENSG00000131013.3	0.000222761	0.00492228	2.4432	0.0145633	0.750979	-9.39135
ENSG00000143653.9	0.000470155	0.00699406	2.44319	0.0145639	0.750979	-9.39139
ENSG00000256050.2	-0.00150669	0.0369481	-2.44118	0.0146451	0.750979	-9.39629
ENSG00000134283.17	-0.000130409	0.00361908	-2.44115	0.0146461	0.750979	-9.39635
ENSG00000102910.13	0.000532588	0.00401886	2.43735	0.0148013	0.750979	-9.40564
ENSG00000271553.1	-0.00118111	0.0200408	-2.43717	0.0148083	0.750979	-9.40606
ENSG00000107779.13	7.60035e-05	0.00132176	2.42768	0.0152017	0.755828	-9.42916
ENSG00000162434.11	0.000131434	0.00189012	2.42761	0.0152043	0.755828	-9.42931
ENSG00000126602.10	0.00124542	0.0643738	2.42547	0.0152942	0.755828	-9.4345
ENSG00000099341.11	-2.14663e-05	0.000344584	-2.42391	0.0153604	0.755828	-9.4383
ENSG00000012963.14	-0.000594533	0.011018	-2.41879	0.0155781	0.755828	-9.45069
ENSG00000104974.11	-0.000379478	0.00537559	-2.41626	0.0156868	0.755828	-9.45681
ENSG00000059122.16	0.0491502	1.15612	2.41425	0.0157736	0.755828	-9.46166
ENSG00000271869.1	0.00946312	0.283549	2.41199	0.0158716	0.755828	-9.4671
ENSG00000170525.19	0.000112694	0.0016427	2.41065	0.0159301	0.755828	-9.47034
ENSG00000111229.15	-4.00981e-06	0.000162357	-2.41028	0.0159462	0.755828	-9.47123
ENSG00000184730.10	2.26836e-05	0.000359099	2.40219	0.0163035	0.757242	-9.49071
ENSG00000128039.10	-0.003691	0.0561024	-2.40214	0.0163055	0.757242	-9.49081
ENSG00000147679.11	-0.000465064	0.00603342	-2.39902	0.0164449	0.757242	-9.4983
ENSG00000167645.16	-0.00105553	0.0175772	-2.39663	0.0165529	0.757242	-9.50404
ENSG00000260807.6	0.00306871	0.0427009	2.39408	0.0166681	0.757242	-9.51014
ENSG00000166452.11	-0.000477534	0.00722736	-2.39378	0.0166818	0.757242	-9.51086
ENSG00000188056.11	-0.0544251	2.6094	-2.39038	0.0168372	0.757242	-9.519
ENSG00000119782.13	8.69034e-05	0.000995817	2.38362	0.0171497	0.757242	-9.53513
ENSG00000149527.17	-0.00181836	0.0183937	-2.38129	0.0172584	0.757242	-9.54068
ENSG00000143156.13	-0.000700253	0.0125809	-2.38128	0.0172587	0.757242	-9.54069
ENSG00000197520.10	0.00407493	0.191716	2.37646	0.0174859	0.757242	-9.55217
ENSG00000011376.9	9.91572e-05	0.00114885	2.37132	0.0177308	0.757242	-9.56436
ENSG00000102978.12	0.000452954	0.00634921	2.37088	0.017752	0.757242	-9.5654
ENSG00000244617.2	0.00213486	0.0236277	2.37037	0.0177767	0.757242	-9.56662
ENSG00000127528.5	0.000689613	0.0168294	2.36975	0.0178062	0.757242	-9.56807
ENSG00000278259.4	-0.000666602	0.0142788	-2.36967	0.0178103	0.757242	-9.56828
ENSG00000138449.10	-3.12815e-05	0.00040806	-2.35929	0.0183161	0.757242	-9.59281
ENSG00000226124.6	-0.00285955	0.0433978	-2.358	0.01838	0.757242	-9.59585
ENSG00000185127.6	-0.00013403	0.00200961	-2.35429	0.0185644	0.757242	-9.60459
ENSG00000119900.7	0.000377469	0.00364259	2.35317	0.0186203	0.757242	-9.60722
ENSG00000196776.14	-0.000194277	0.00525443	-2.35172	0.0186935	0.757242	-9.61065
ENSG00000100299.17	0.00149339	0.0332657	2.35062	0.0187486	0.757242	-9.61323
ENSG00000103932.11	0.000462595	0.00443506	2.34941	0.0188097	0.757242	-9.61608
ENSG00000136280.15	0.000769469	0.0254355	2.34804	0.0188789	0.757242	-9.61929
ENSG00000137364.4	-0.00323517	0.276239	-2.34576	0.018995	0.757242	-9.62465
ENSG00000142606.15	0.0103018	0.185549	2.34309	0.0191313	0.757242	-9.6309
ENSG00000183134.4	-0.000241519	0.00363491	-2.33971	0.019305	0.757242	-9.6388
ENSG00000137942.16	0.000194938	0.0277704	2.33821	0.0193828	0.757242	-9.64232
ENSG00000157870.14	0.00134591	0.0226904	2.33663	0.0194648	0.757242	-9.646
ENSG00000103227.18	0.000211806	0.00381343	2.33645	0.0194744	0.757242	-9.64644
ENSG00000180185.11	-0.00207307	0.0433601	-2.33265	0.0196732	0.757242	-9.65531
ENSG00000173818.16	-0.000859098	0.0278609	-2.33057	0.0197829	0.757242	-9.66016
ENSG00000062282.14	0.000302247	0.00401192	2.32796	0.0199208	0.757242	-9.66623
ENSG00000178028.13	-0.00111215	0.0172759	-2.32742	0.0199495	0.757242	-9.66748
ENSG00000134256.12	-0.00174502	0.070095	-2.32715	0.0199636	0.757242	-9.6681
ENSG00000099810.18	0.000107063	0.00139822	2.32589	0.0200311	0.757242	-9.67105
ENSG00000166387.11	-0.00423532	0.103138	-2.32465	0.0200972	0.757242	-9.67392
ENSG00000272053.1	-0.000558452	0.0124892	-2.32463	0.0200986	0.757242	-9.67398
ENSG00000141068.13	0.00468941	0.0882495	2.32383	0.0201413	0.757242	-9.67584
ENSG00000105443.13	0.000447095	0.0816064	2.32362	0.0201527	0.757242	-9.67633
ENSG00000101654.17	8.36796e-07	1.16613e-05	2.32027	0.0203329	0.757453	-9.6841
ENSG00000037757.13	0.00173767	0.0268742	2.31933	0.0203838	0.757453	-9.68628
ENSG00000186470.13	-0.00829883	0.124026	-2.31583	0.0205741	0.757453	-9.69438
ENSG00000109762.15	0.00115552	0.0252339	2.31466	0.020638	0.757453	-9.69709
ENSG00000205250.8	-3.32873e-05	0.000411252	-2.31389	0.0206806	0.757453	-9.69889
ENSG00000156113.22	-0.00940382	0.25187	-2.30888	0.0209571	0.76192	-9.71046
ENSG00000156599.10	-7.95838e-05	0.00193695	-2.30788	0.0210127	0.76192	-9.71277
ENSG00000055211.12	0.00300974	0.0997231	2.30076	0.0214118	0.765616	-9.72916
ENSG00000168779.19	3.74183e-06	3.52094e-05	2.29569	0.0217006	0.765616	-9.74083
ENSG00000130559.18	-0.000131999	0.00274558	-2.29471	0.0217564	0.765616	-9.74306
ENSG00000198198.15	0.000467919	0.00583762	2.29468	0.0217581	0.765616	-9.74313
ENSG00000100721.10	-0.000109167	0.00237799	-2.29458	0.021764	0.765616	-9.74336
ENSG00000033050.7	-0.000271449	0.00376151	-2.2908	0.0219817	0.765616	-9.75203
ENSG00000101216.10	1.06038e-05	0.00032297	2.29028	0.022012	0.765616	-9.75323
ENSG00000242622.1	-0.00127328	0.0489884	-2.28376	0.0223926	0.765616	-9.76813
ENSG00000134900.11	-0.000116422	0.00198593	-2.28354	0.0224057	0.765616	-9.76864
ENSG00000181873.12	0.00275039	0.0312397	2.28269	0.0224558	0.765616	-9.77059
ENSG00000166743.9	-0.00633462	0.194085	-2.28051	0.0225843	0.765616	-9.77554
ENSG00000205643.10	1.83802e-06	2.66945e-05	2.27848	0.0227049	0.765616	-9.78017
ENSG00000054611.13	-2.0008e-06	2.62811e-05	-2.27779	0.022746	0.765616	-9.78174
ENSG00000142168.14	-0.000129891	0.00367445	-2.27744	0.022767	0.765616	-9.78255
ENSG00000111912.19	-0.000108966	0.0014337	-2.27722	0.0227803	0.765616	-9.78305
ENSG00000273611.4	-0.00257441	0.0580274	-2.27682	0.0228038	0.765616	-9.78395
ENSG00000138107.12	2.15851e-05	0.000241939	2.27115	0.0231449	0.773487	-9.79685
ENSG00000125457.13	-0.000345127	0.0090029	-2.2653	0.0235012	0.781792	-9.81011
ENSG00000188766.12	-0.000776828	0.00748041	-2.25546	0.0241117	0.784796	-9.83236
ENSG00000176170.13	0.000859046	0.016917	2.25397	0.024205	0.784796	-9.8357
ENSG00000176386.8	-0.00189248	0.0312103	-2.25213	0.0243211	0.784796	-9.83985
ENSG00000155530.2	-0.00905629	0.115702	-2.25022	0.024442	0.784796	-9.84415
ENSG00000143740.14	-2.53867e-05	0.000220101	-2.24971	0.0244746	0.784796	-9.8453
ENSG00000126838.9	-0.00217329	0.0338042	-2.24936	0.0244969	0.784796	-9.84609
ENSG00000146285.13	0.00376021	0.0750245	2.24796	0.0245861	0.784796	-9.84925
ENSG00000174529.7	-0.000393603	0.00799219	-2.2456	0.0247367	0.784796	-9.85454
ENSG00000003249.13	0.00414905	0.0491786	2.24546	0.024746	0.784796	-9.85486
ENSG00000188037.10	-0.0139152	0.167114	-2.24475	0.0247913	0.784796	-9.85645
ENSG00000163602.10	0.00232796	0.0303889	2.24122	0.0250194	0.784796	-9.86438
ENSG00000198848.12	-0.00215833	0.031759	-2.23735	0.0252706	0.784796	-9.87303
ENSG00000204628.11	-0.00036199	0.0138093	-2.23583	0.0253702	0.784796	-9.87643
ENSG00000203485.12	-0.00233691	0.109981	-2.23296	0.025559	0.784796	-9.88285
ENSG00000179862.6	-0.00690376	0.102451	-2.23227	0.0256046	0.784796	-9.88439
ENSG00000110987.8	0.0002021	0.00209345	2.23223	0.0256073	0.784796	-9.88448
ENSG00000114023.15	-0.000100266	0.00371054	-2.23133	0.0256666	0.784796	-9.88648
ENSG00000186908.14	0.000458922	0.0157865	2.22974	0.0257719	0.784796	-9.89002
ENSG00000197381.15	-0.000353883	0.00648825	-2.22892	0.0258268	0.784796	-9.89186
ENSG00000166278.14	0.0020039	0.022354	2.22747	0.0259235	0.784796	-9.89509
ENSG00000156206.13	-0.00455795	0.10408	-2.22727	0.0259364	0.784796	-9.89552
ENSG00000131400.7	-0.000798162	0.0132994	-2.22607	0.0260168	0.784796	-9.8982
ENSG00000068903.19	7.02601e-05	0.0011561	2.22342	0.0261952	0.784796	-9.90411
ENSG00000215912.12	0.00128142	0.0222503	2.22309	0.0262172	0.784796	-9.90483
ENSG00000198860.11	0.00121077	0.0400731	2.22191	0.0262969	0.784796	-9.90746
ENSG00000180279.6	-0.00445225	0.0399927	-2.21398	0.0268378	0.793754	-9.92504
ENSG00000176014.12	-0.00945127	0.245068	-2.21211	0.0269668	0.793754	-9.92918
ENSG00000232956.8	2.47565e-05	0.000194836	2.21112	0.0270347	0.793754	-9.93136
ENSG00000135953.10	-0.0240292	0.284579	-2.21112	0.0270349	0.793754	-9.93136
ENSG00000182327.7	0.000386009	0.0127678	2.20896	0.0271853	0.79495	-9.93615
ENSG00000179979.8	-0.00472805	0.0848527	-2.20151	0.0277075	0.805903	-9.95257
ENSG00000143882.10	0.000341118	0.00748749	2.19881	0.0278993	0.805903	-9.95851
ENSG00000101004.14	-5.9313e-06	8.64397e-05	-2.19848	0.0279224	0.805903	-9.95923
ENSG00000271736.1	0.000551942	0.00648765	2.19679	0.0280428	0.805903	-9.96293
ENSG00000172183.14	0.00286327	0.140625	2.19326	0.0282965	0.805903	-9.9707
ENSG00000103356.15	-0.00045276	0.0103194	-2.19316	0.0283038	0.805903	-9.97092
ENSG00000105708.8	-0.00033457	0.00403397	-2.19268	0.0283377	0.805903	-9.97195
ENSG00000116990.10	0.000223206	0.00359525	2.19067	0.028483	0.806869	-9.97636
ENSG00000260135.6	-0.0117176	0.254056	-2.17622	0.0295466	0.833542	-10.0079
ENSG00000078177.13	-0.000221709	0.00642141	-2.16821	0.0301507	0.833542	-10.0253
ENSG00000136810.12	-0.000392881	0.0111791	-2.16693	0.0302482	0.833542	-10.0281
ENSG00000136718.9	8.06525e-05	0.00105294	2.16663	0.030271	0.833542	-10.0287
ENSG00000117151.12	-7.62745e-06	0.000127947	-2.16549	0.0303581	0.833542	-10.0312
ENSG00000096717.11	-0.000535284	0.0156996	-2.16315	0.0305375	0.833542	-10.0363
ENSG00000255529.7	-0.000164225	0.00309695	-2.16173	0.0306467	0.833542	-10.0393
ENSG00000179639.10	1.30825e-05	0.00038436	2.16149	0.0306656	0.833542	-10.0399
ENSG00000213762.11	-0.0011335	0.0298006	-2.16095	0.0307069	0.833542	-10.041
ENSG00000145545.11	0.00348694	0.0817448	2.16051	0.0307408	0.833542	-10.042
ENSG00000167644.11	-0.00724897	0.133442	-2.16007	0.0307752	0.833542	-10.0429
ENSG00000204644.9	-0.0426384	0.674432	-2.15913	0.0308478	0.833542	-10.045
ENSG00000215244.2	0.000526984	0.0102341	2.15805	0.0309319	0.833542	-10.0473
ENSG00000172197.10	7.57292e-05	0.00150102	2.15674	0.0310337	0.833542	-10.0501
ENSG00000143641.9	0.00023805	0.0034725	2.15359	0.0312804	0.833658	-10.0569
ENSG00000074603.18	1.57996e-05	0.000269234	2.1523	0.0313816	0.833658	-10.0597
ENSG00000158773.14	-0.00156337	0.0257993	-2.15228	0.0313829	0.833658	-10.0597
ENSG00000187608.8	-3.77842e-05	0.000575919	-2.15004	0.0315598	0.835298	-10.0645
ENSG00000165914.14	3.33833e-05	0.000469167	2.14653	0.0318388	0.839618	-10.0721
ENSG00000008311.14	-0.00145319	0.0163232	-2.14087	0.0322926	0.846581	-10.0842
ENSG00000105227.14	-0.00130821	0.0691228	-2.13844	0.0324893	0.846581	-10.0894
ENSG00000267654.1	-0.000822315	0.015634	-2.13688	0.0326161	0.846581	-10.0928
ENSG00000198734.10	-0.000695414	0.0185262	-2.1352	0.0327531	0.846581	-10.0963
ENSG00000177570.13	-0.0245414	1.00738	-2.13509	0.0327617	0.846581	-10.0966
ENSG00000184005.10	-0.000198121	0.00404691	-2.13458	0.0328033	0.846581	-10.0977
ENSG00000176595.3	-0.000483209	0.00815854	-2.1319	0.033023	0.84923	-10.1034
ENSG00000070404.9	-0.000147151	0.00302483	-2.1279	0.0333535	0.850047	-10.1119
ENSG00000105948.13	0.003634	0.0602282	2.12682	0.0334431	0.850047	-10.1142
ENSG00000164896.19	1.39187e-05	0.000458766	2.12384	0.0336918	0.850047	-10.1205
ENSG00000107104.18	0.00577923	0.260609	2.12373	0.0337007	0.850047	-10.1207
ENSG00000146376.10	-6.32216e-05	0.000669332	-2.12095	0.033934	0.850047	-10.1266
ENSG00000155275.18	-0.000944829	0.0203688	-2.12042	0.0339785	0.850047	-10.1278
ENSG00000136315.4	0.00216848	0.0598363	2.12029	0.0339899	0.850047	-10.1281
ENSG00000100417.11	-0.00096086	0.0136879	-2.12026	0.0339925	0.850047	-10.1281
ENSG00000254006.5	0.000494846	0.0126277	2.11549	0.0343968	0.850481	-10.1382
ENSG00000092529.23	0.00275068	0.0332945	2.1147	0.0344637	0.850481	-10.1399
ENSG00000196209.12	0.01029	0.289737	2.11367	0.034552	0.850481	-10.1421
ENSG00000197013.9	-0.00015189	0.00108657	-2.11361	0.0345572	0.850481	-10.1422
ENSG00000189280.3	0.00561605	0.189757	2.11315	0.0345962	0.850481	-10.1432
ENSG00000162819.11	0.000381971	0.0137622	2.11117	0.0347658	0.851762	-10.1473
ENSG00000178449.8	-0.000358204	0.00895132	-2.10958	0.0349028	0.85224	-10.1507
ENSG00000162836.11	-0.000351842	0.00498657	-2.10591	0.0352201	0.85591	-10.1584
ENSG00000090339.8	-0.000196662	0.00251912	-2.10311	0.0354643	0.85591	-10.1643
ENSG00000066230.10	-0.0032702	0.0793449	-2.10286	0.0354864	0.85591	-10.1649
ENSG00000161980.5	-0.0107665	0.236027	-2.10067	0.0356783	0.85591	-10.1695
ENSG00000172123.12	-0.000238816	0.00642281	-2.09893	0.0358312	0.85591	-10.1731
ENSG00000154889.16	0.0035138	0.0717204	2.0969	0.0360105	0.85591	-10.1774
ENSG00000135972.8	0.000548928	0.0144106	2.09481	0.0361963	0.85591	-10.1817
ENSG00000240563.1	-0.000601947	0.0116659	-2.09317	0.0363421	0.85591	-10.1852
ENSG00000258839.3	0.0063406	0.0638721	2.09317	0.0363426	0.85591	-10.1852
ENSG00000007038.10	0.000332969	0.00751506	2.09314	0.0363452	0.85591	-10.1852
ENSG00000186648.14	-0.000207223	0.00541228	-2.09292	0.0363649	0.85591	-10.1857
ENSG00000090372.14	-6.45266e-05	0.0012306	-2.09113	0.0365245	0.85591	-10.1894
ENSG00000135905.18	0.00049075	0.0147078	2.09043	0.0365874	0.85591	-10.1909
ENSG00000159884.11	-5.493e-05	0.00191722	-2.08854	0.0367576	0.857125	-10.1949
ENSG00000138430.15	2.72137e-05	0.000975916	2.08622	0.0369672	0.858545	-10.1997
ENSG00000112237.12	0.000105415	0.00119607	2.08391	0.0371768	0.858545	-10.2045
ENSG00000181350.11	8.51965e-06	0.000207259	2.08356	0.0372088	0.858545	-10.2052
ENSG00000100304.12	-0.000956665	0.0141317	-2.08265	0.037292	0.858545	-10.2072
ENSG00000105447.12	0.00192951	0.0463987	2.07919	0.0376079	0.860144	-10.2143
ENSG00000089902.9	0.000187166	0.00291258	2.07625	0.0378795	0.860144	-10.2205
ENSG00000035687.9	0.00151536	0.025244	2.0762	0.0378837	0.860144	-10.2205
ENSG00000165487.13	9.12271e-05	0.00176689	2.07294	0.0381865	0.860144	-10.2273
ENSG00000115419.12	0.000165538	0.00320014	2.07277	0.0382017	0.860144	-10.2277
ENSG00000139160.13	0.000243588	0.00530255	2.07201	0.0382731	0.860144	-10.2292
ENSG00000188283.11	-0.000134255	0.00173907	-2.07177	0.0382953	0.860144	-10.2297
ENSG00000272275.1	0.00139587	0.0300001	2.07161	0.0383103	0.860144	-10.2301
ENSG00000141551.14	-6.78882e-05	0.00172181	-2.06691	0.0387509	0.863366	-10.2398
ENSG00000104880.17	-9.75783e-05	0.00156421	-2.06595	0.0388416	0.863366	-10.2418
ENSG00000185808.13	0.00156463	0.0321491	2.06555	0.0388799	0.863366	-10.2426
ENSG00000166135.13	-0.000534901	0.00796699	-2.06461	0.0389684	0.863366	-10.2445
ENSG00000013725.14	-1.71389e-05	0.000458741	-2.06376	0.0390491	0.863366	-10.2463
ENSG00000091127.13	-6.12061e-05	0.00247264	-2.06113	0.0392988	0.86454	-10.2517
ENSG00000273061.1	-0.00366472	0.195308	-2.05995	0.0394116	0.86454	-10.2541
ENSG00000278535.4	-0.00113701	0.0228914	-2.05937	0.0394674	0.86454	-10.2553
ENSG00000148848.14	-0.00071092	0.0135148	-2.05821	0.0395791	0.86454	-10.2577
ENSG00000280953.2	-0.000607975	0.01812	-2.05086	0.0402896	0.866376	-10.2728
ENSG00000175538.10	0.000126232	0.00212424	2.05078	0.0402971	0.866376	-10.273
ENSG00000176182.5	0.00230668	0.0521924	2.04877	0.0404929	0.866376	-10.2771
ENSG00000185101.12	-0.000123936	0.00325591	-2.0487	0.0405004	0.866376	-10.2773
ENSG00000113742.12	1.6904e-05	0.000197849	2.04782	0.0405861	0.866376	-10.2791
ENSG00000172915.18	2.4506e-05	0.00066097	2.04747	0.0406211	0.866376	-10.2798
ENSG00000149600.11	-0.000154623	0.00662819	-2.04594	0.040771	0.866376	-10.2829
ENSG00000275784.1	0.00050542	0.010303	2.044	0.040962	0.866376	-10.2869
ENSG00000107551.20	0.000519405	0.00707418	2.04257	0.0411039	0.866376	-10.2898
ENSG00000163864.15	-0.00228834	0.166222	-2.04241	0.0411195	0.866376	-10.2901
ENSG00000166579.15	-8.62898e-05	0.00146376	-2.03907	0.0414514	0.866376	-10.2969
ENSG00000204149.10	9.23876e-05	0.000939168	2.03886	0.0414724	0.866376	-10.2974
ENSG00000003393.14	-0.00311303	0.0581778	-2.03877	0.0414817	0.866376	-10.2976
ENSG00000120860.10	0.000795783	0.0147317	2.03847	0.0415115	0.866376	-10.2982
ENSG00000182117.5	0.00453023	0.0740292	2.03778	0.0415803	0.866376	-10.2996
ENSG00000168395.15	0.0020658	0.0581686	2.03678	0.0416807	0.866376	-10.3016
ENSG00000167291.15	-0.000308881	0.0050976	-2.03665	0.041694	0.866376	-10.3019
ENSG00000174989.12	-0.0101276	0.129827	-2.03337	0.0420241	0.870069	-10.3086
ENSG00000164236.11	0.00133575	0.141227	2.0325	0.0421117	0.870069	-10.3103
ENSG00000125775.14	0.00105332	0.0356721	2.02739	0.0426315	0.87206	-10.3207
ENSG00000136827.11	-0.00107766	0.0196249	-2.02665	0.0427072	0.87206	-10.3222
ENSG00000164751.14	4.73981e-05	0.000661384	2.02346	0.043035	0.87206	-10.3287
ENSG00000182247.9	0.00112986	0.0167631	2.02323	0.0430584	0.87206	-10.3291
ENSG00000171150.7	0.00193751	0.133311	2.02199	0.043186	0.87206	-10.3316
ENSG00000166164.15	-0.00681757	0.187036	-2.02045	0.0433458	0.87206	-10.3347
ENSG00000004779.9	-0.000159203	0.00299946	-2.01923	0.0434719	0.87206	-10.3372
ENSG00000134184.12	0.00996991	0.194661	2.01903	0.0434935	0.87206	-10.3376
ENSG00000105609.16	-2.30394e-05	0.000463667	-2.01757	0.0436451	0.87206	-10.3406
ENSG00000139899.10	-0.0169015	0.514304	-2.01574	0.0438363	0.87206	-10.3442
ENSG00000133318.13	-1.97925e-06	3.19509e-05	-2.01487	0.0439275	0.87206	-10.346
ENSG00000105939.12	0.00220659	0.0351254	2.0147	0.0439449	0.87206	-10.3463
ENSG00000115568.15	-0.0013409	0.0127307	-2.0116	0.0442707	0.87206	-10.3526
ENSG00000166819.11	-4.37152e-05	0.00131848	-2.0111	0.0443243	0.87206	-10.3536
ENSG00000261824.6	-8.98005e-06	0.000101682	-2.00911	0.0445347	0.87206	-10.3576
ENSG00000132749.10	-0.000747808	0.0231519	-2.00864	0.0445847	0.87206	-10.3585
ENSG00000141480.17	-0.000679679	0.0373458	-2.00749	0.044706	0.87206	-10.3608
ENSG00000087274.16	-9.74968e-06	0.000133028	-2.00727	0.0447301	0.87206	-10.3613
ENSG00000163993.6	0.00486409	0.113145	2.00373	0.045108	0.87206	-10.3684
ENSG00000099821.13	0.000129466	0.00258088	2.00135	0.0453637	0.87206	-10.3731
ENSG00000111199.10	0.000193128	0.00296416	2.00058	0.0454462	0.87206	-10.3747
ENSG00000225190.10	-2.03713e-05	0.000348797	-1.99972	0.0455393	0.87206	-10.3764
ENSG00000174282.11	7.61339e-05	0.00158344	1.99828	0.0456955	0.87206	-10.3793
ENSG00000135116.9	-0.00220901	0.0428238	-1.99724	0.0458082	0.87206	-10.3814
ENSG00000147804.9	0.00297806	0.0470061	1.99671	0.0458657	0.87206	-10.3824
ENSG00000104472.9	-0.000267962	0.00475759	-1.99588	0.0459558	0.87206	-10.3841
ENSG00000165810.16	-0.000486634	0.0179195	-1.99141	0.0464446	0.87206	-10.393
ENSG00000264247.1	-9.18183e-05	0.00564597	-1.99138	0.0464485	0.87206	-10.393
ENSG00000066855.15	-2.66099e-05	0.00099634	-1.99126	0.0464617	0.87206	-10.3933
ENSG00000174021.10	-8.21259e-07	1.05097e-05	-1.99095	0.046495	0.87206	-10.3939
ENSG00000165275.9	0.00127565	0.111312	1.98951	0.0466536	0.87206	-10.3968
ENSG00000154217.14	-0.000100774	0.00178061	-1.98663	0.0469727	0.87206	-10.4025
ENSG00000172551.10	1.57739e-05	0.00047676	1.98589	0.0470546	0.87206	-10.404
ENSG00000113368.11	0.0001732	0.0042111	1.9855	0.0470975	0.87206	-10.4047
ENSG00000204264.8	0.000425309	0.00545175	1.98464	0.0471941	0.87206	-10.4064
ENSG00000121281.12	-0.00127961	0.0377456	-1.98225	0.0474609	0.87206	-10.4112
ENSG00000176834.13	0.0136055	0.237444	1.98161	0.0475322	0.87206	-10.4124
ENSG00000226137.5	0.000788208	0.0166619	1.98155	0.0475383	0.87206	-10.4126
ENSG00000180881.19	0.000408276	0.00858432	1.98092	0.0476093	0.87206	-10.4138
ENSG00000011260.13	0.000247499	0.00593412	1.98053	0.0476526	0.87206	-10.4146
ENSG00000138346.14	-0.00197693	0.0250671	-1.98034	0.0476742	0.87206	-10.415
ENSG00000168394.10	0.000372654	0.0063443	1.97928	0.0477935	0.87206	-10.4171
ENSG00000163219.11	-3.44038e-05	0.00172641	-1.97907	0.0478171	0.87206	-10.4175
ENSG00000129538.13	0.000349563	0.00931251	1.9777	0.0479713	0.87206	-10.4202
ENSG00000182149.20	3.16216e-05	0.000631816	1.97752	0.0479917	0.87206	-10.4205
ENSG00000197746.13	-0.000178179	0.0049649	-1.97731	0.0480155	0.87206	-10.421
ENSG00000148926.9	-0.000368539	0.0064394	-1.97702	0.048049	0.87206	-10.4215
ENSG00000153815.16	-0.000141779	0.00241585	-1.97494	0.0482843	0.87206	-10.4256
ENSG00000005801.16	0.00262786	0.0611029	1.97472	0.048309	0.87206	-10.4261
ENSG00000173226.16	0.00452111	0.0998817	1.97458	0.0483251	0.87206	-10.4264
ENSG00000228340.5	-0.000765236	0.0112375	-1.97325	0.0484764	0.87206	-10.429
ENSG00000189067.12	-0.000149523	0.00491762	-1.97315	0.0484875	0.87206	-10.4292
ENSG00000164754.14	-8.04996e-05	0.00164423	-1.97233	0.0485814	0.87206	-10.4308
ENSG00000120253.13	0.0045433	0.183228	1.96786	0.0490928	0.87702	-10.4396
ENSG00000143369.14	-0.000162803	0.00428221	-1.96567	0.0493457	0.87702	-10.4439
ENSG00000184619.3	-0.000138712	0.00239329	-1.96531	0.0493872	0.87702	-10.4446
ENSG00000134627.11	-0.00144328	0.0504723	-1.96235	0.0497309	0.87702	-10.4504
ENSG00000136819.15	-0.00399357	0.0603067	-1.96193	0.0497795	0.87702	-10.4512
ENSG00000159167.11	0.000339281	0.0149104	1.96164	0.0498138	0.87702	-10.4518
ENSG00000090316.15	-0.000664825	0.0119792	-1.96045	0.0499522	0.87702	-10.4541
ENSG00000221866.9	-0.000921512	0.0148096	-1.95921	0.0500972	0.87702	-10.4566
ENSG00000060982.14	-0.000827008	0.0442868	-1.95786	0.0502562	0.87702	-10.4592
ENSG00000108786.10	0.000660848	0.0126146	1.95622	0.050448	0.87702	-10.4624
ENSG00000156384.14	0.000145043	0.00286211	1.95614	0.0504574	0.87702	-10.4626
ENSG00000142002.16	0.00191181	0.0275153	1.95606	0.0504668	0.87702	-10.4627
ENSG00000100162.14	-2.86459e-05	0.000454642	-1.95471	0.0506262	0.87702	-10.4654
ENSG00000167861.15	-0.00252278	0.0561813	-1.95332	0.0507907	0.87702	-10.4681
ENSG00000119326.14	-1.6269e-05	0.000203801	-1.95319	0.0508069	0.87702	-10.4684
ENSG00000171148.13	-7.22641e-05	0.000766315	-1.95188	0.050962	0.87702	-10.4709
ENSG00000115738.9	-0.000244184	0.00715393	-1.94956	0.051238	0.87702	-10.4754
ENSG00000139436.20	0.000251411	0.0063893	1.94938	0.0512593	0.87702	-10.4758
ENSG00000055955.15	0.0044048	0.0768632	1.94937	0.0512605	0.87702	-10.4758
ENSG00000160325.14	-0.000794678	0.0121955	-1.94924	0.0512764	0.87702	-10.4761
ENSG00000126091.19	0.000111072	0.00408658	1.948	0.0514237	0.877471	-10.4785
ENSG00000117425.13	-6.1761e-06	0.000130727	-1.94366	0.0519454	0.883504	-10.4869
ENSG00000161640.15	0.00670987	0.12998	1.94255	0.0520794	0.883504	-10.4891
ENSG00000141401.11	0.00092483	0.0289386	1.94192	0.0521566	0.883504	-10.4903
ENSG00000104660.17	0.00098776	0.0521751	1.9405	0.0523279	0.883504	-10.4931
ENSG00000146707.14	-0.00562109	0.21166	-1.93973	0.0524218	0.883504	-10.4946
ENSG00000187164.19	0.00733804	0.147651	1.93873	0.052543	0.883504	-10.4965
ENSG00000163220.10	-3.66291e-05	0.0012441	-1.93802	0.0526301	0.883504	-10.4979
ENSG00000183323.12	0.00163694	0.0289191	1.93613	0.0528605	0.883766	-10.5015
ENSG00000136573.12	-0.00186309	0.0650648	-1.93317	0.0532252	0.883766	-10.5073
ENSG00000119681.11	-0.000123533	0.00230054	-1.93255	0.0533005	0.883766	-10.5084
ENSG00000115053.15	-0.000104549	0.00179915	-1.93191	0.0533801	0.883766	-10.5097
ENSG00000065268.10	-0.00128466	0.0238831	-1.93187	0.0533847	0.883766	-10.5098
ENSG00000151287.16	-0.00074084	0.0165973	-1.93177	0.053397	0.883766	-10.51
ENSG00000275302.1	-0.000236428	0.00652235	-1.93095	0.0534988	0.883766	-10.5115
ENSG00000243725.6	-0.00503426	0.125816	-1.92938	0.0536935	0.884967	-10.5146
ENSG00000169925.16	0.000675162	0.0192096	1.92561	0.0541622	0.888241	-10.5218
ENSG00000128944.13	-4.44875e-06	0.000120532	-1.92519	0.0542146	0.888241	-10.5226
ENSG00000158406.4	-0.000365002	0.0260483	-1.92483	0.0542596	0.888241	-10.5233
ENSG00000134824.13	-0.00268979	0.0788769	-1.92243	0.054561	0.888697	-10.528
ENSG00000151470.12	0.00517505	0.233786	1.92238	0.0545673	0.888697	-10.5281
ENSG00000159648.11	-0.00620398	0.162127	-1.92106	0.0547335	0.888697	-10.5306
ENSG00000128463.12	6.77483e-05	0.000959238	1.92071	0.0547777	0.888697	-10.5313
ENSG00000151353.14	0.000100798	0.00188241	1.91973	0.054901	0.888709	-10.5331
ENSG00000166839.16	0.000565483	0.0112404	1.91598	0.0553777	0.89379	-10.5403
ENSG00000010165.19	-0.000427029	0.00580515	-1.91452	0.0555627	0.89379	-10.5431
ENSG00000073050.11	9.22517e-05	0.00198913	1.91356	0.0556855	0.89379	-10.545
ENSG00000142583.17	-0.000602266	0.016201	-1.91339	0.0557078	0.89379	-10.5453
ENSG00000204410.14	0.000153847	0.00369208	1.91086	0.0560316	0.89441	-10.5501
ENSG00000101447.14	0.000372249	0.00404617	1.91061	0.0560639	0.89441	-10.5506
ENSG00000272047.1	-0.00214393	0.0640733	-1.90931	0.0562323	0.89441	-10.5531
ENSG00000135437.9	-0.00211795	0.0401909	-1.90925	0.0562398	0.89441	-10.5532
ENSG00000272632.1	-0.000545904	0.0108326	-1.90526	0.0567552	0.898143	-10.5608
ENSG00000162757.4	-0.000403749	0.00788915	-1.90492	0.0567995	0.898143	-10.5615
ENSG00000087116.14	-0.000111212	0.00210554	-1.90457	0.056846	0.898143	-10.5621
ENSG00000247317.3	0.00160751	0.0244321	1.89946	0.0575133	0.905343	-10.5718
ENSG00000079459.12	-0.000447186	0.0116592	-1.89868	0.0576158	0.905343	-10.5733
ENSG00000197134.11	0.00356288	0.0608798	1.89803	0.0577019	0.905343	-10.5746
ENSG00000130595.17	0.000527298	0.00999243	1.89728	0.0578011	0.905343	-10.576
ENSG00000100024.14	0.00378288	0.155339	1.89577	0.0579999	0.906499	-10.5788
ENSG00000161996.18	-0.00105089	0.0250468	-1.89362	0.0582853	0.908722	-10.5829
ENSG00000107643.15	0.000191223	0.00528621	1.89281	0.0583928	0.908722	-10.5845
ENSG00000136960.12	0.000770548	0.0138815	1.88963	0.0588176	0.913029	-10.5905
ENSG00000100554.11	-0.000381186	0.00904137	-1.88586	0.0593229	0.913029	-10.5976
ENSG00000240344.8	3.25357e-06	5.90231e-05	1.88023	0.0600859	0.913029	-10.6082
ENSG00000110871.14	0.00117995	0.0316527	1.87976	0.0601507	0.913029	-10.6091
ENSG00000144711.13	-2.31434e-05	0.000709385	-1.87931	0.0602117	0.913029	-10.6099
ENSG00000166189.7	-1.83007e-05	0.000381304	-1.87688	0.0605445	0.913029	-10.6145
ENSG00000151208.16	-0.000939214	0.0155159	-1.87526	0.0607665	0.913029	-10.6175
ENSG00000133985.2	-0.000364728	0.00646107	-1.87411	0.0609251	0.913029	-10.6197
ENSG00000198168.8	-5.86696e-05	0.00110222	-1.87368	0.0609844	0.913029	-10.6205
ENSG00000101017.13	0.000107715	0.00185363	1.87353	0.0610049	0.913029	-10.6208
ENSG00000165118.14	-6.47058e-05	0.00132003	-1.87338	0.0610252	0.913029	-10.621
ENSG00000167523.13	-0.00024493	0.00448699	-1.87068	0.0613987	0.913029	-10.6261
ENSG00000136816.15	-0.00525438	0.0779618	-1.8706	0.0614099	0.913029	-10.6262
ENSG00000104980.7	9.25045e-06	0.000207702	1.87058	0.0614124	0.913029	-10.6263
ENSG00000168487.17	0.000872173	0.0189082	1.87025	0.0614586	0.913029	-10.6269
ENSG00000281538.1	0.000138752	0.002069	1.86986	0.0615133	0.913029	-10.6276
ENSG00000163803.12	-0.00545324	0.200144	-1.86914	0.0616129	0.913029	-10.629
ENSG00000116273.5	0.000816698	0.0105528	1.86786	0.061792	0.913029	-10.6314
ENSG00000135541.20	-0.00240842	0.0401193	-1.86706	0.0619025	0.913029	-10.6329
ENSG00000149922.10	-0.00181401	0.0407527	-1.86618	0.0620263	0.913029	-10.6345
ENSG00000075399.13	3.93509e-05	0.000461188	1.86574	0.0620873	0.913029	-10.6353
ENSG00000166016.5	0.000779877	0.0170713	1.86569	0.0620941	0.913029	-10.6354
ENSG00000170248.13	-0.00228355	0.0740475	-1.86378	0.0623618	0.913029	-10.639
ENSG00000118777.10	-2.56175e-05	0.000406864	-1.86215	0.0625918	0.913029	-10.642
ENSG00000165568.17	-0.0016241	0.0775321	-1.85935	0.0629879	0.913029	-10.6472
ENSG00000151746.13	-0.000544573	0.00989575	-1.85814	0.0631585	0.913029	-10.6495
ENSG00000168092.13	-0.000257864	0.00603232	-1.85773	0.0632172	0.913029	-10.6502
ENSG00000168411.13	-0.023741	0.753118	-1.85738	0.0632672	0.913029	-10.6509
ENSG00000157873.17	7.4981e-05	0.00145195	1.85718	0.0632957	0.913029	-10.6513
ENSG00000101213.6	-0.000239682	0.00422537	-1.85614	0.0634433	0.913029	-10.6532
ENSG00000272505.1	0.0025241	0.0552934	1.85208	0.0640242	0.913029	-10.6607
ENSG00000187239.16	3.76873e-05	0.00202197	1.85202	0.064033	0.913029	-10.6608
ENSG00000103351.12	6.02555e-05	0.00128685	1.85137	0.064126	0.913029	-10.662
ENSG00000149485.18	-4.40672e-05	0.000746776	-1.85083	0.064204	0.913029	-10.663
ENSG00000206190.11	0.000436622	0.0197953	1.84938	0.0644124	0.913029	-10.6657
ENSG00000092020.10	-0.00195813	0.065429	-1.84906	0.0644584	0.913029	-10.6663
ENSG00000132661.3	-0.000135557	0.00327007	-1.84764	0.0646639	0.913029	-10.6689
ENSG00000153012.11	-0.000150615	0.00187256	-1.84703	0.0647529	0.913029	-10.6701
ENSG00000129195.15	-0.00043666	0.0153713	-1.84682	0.0647832	0.913029	-10.6704
ENSG00000197299.10	-0.0106163	0.397153	-1.8451	0.0650322	0.913029	-10.6736
ENSG00000166477.12	1.43592e-05	0.000206901	1.84499	0.0650483	0.913029	-10.6738
ENSG00000148110.15	-0.00972599	0.243578	-1.84481	0.0650745	0.913029	-10.6741
ENSG00000139323.13	-0.000111757	0.00162754	-1.8448	0.0650772	0.913029	-10.6742
ENSG00000138050.14	0.000912779	0.0447155	1.8432	0.0653094	0.913029	-10.6771
ENSG00000151136.14	0.000159549	0.00622109	1.84286	0.065359	0.913029	-10.6777
ENSG00000135362.13	-8.10235e-05	0.00135604	-1.84176	0.0655206	0.913029	-10.6798
ENSG00000222011.8	-0.000772134	0.013505	-1.84146	0.0655641	0.913029	-10.6803
ENSG00000144021.2	-0.0013845	0.107876	-1.84079	0.0656617	0.913029	-10.6816
ENSG00000139192.11	-0.00663897	0.286989	-1.8399	0.0657929	0.913029	-10.6832
ENSG00000198208.11	-0.00117465	0.0228607	-1.83985	0.0657997	0.913029	-10.6833
ENSG00000181404.15	-0.00852019	0.193228	-1.8396	0.0658365	0.913029	-10.6837
ENSG00000112992.16	0.000467103	0.0074635	1.83785	0.0660948	0.913029	-10.687
ENSG00000140807.6	-0.00047278	0.0110536	-1.83698	0.066223	0.913029	-10.6886
ENSG00000137265.14	9.9296e-05	0.00185992	1.83502	0.066512	0.913029	-10.6922
ENSG00000183023.18	0.00120308	0.0193817	1.83492	0.0665271	0.913029	-10.6923
ENSG00000196126.11	-0.000377247	0.0143947	-1.83437	0.0666093	0.913029	-10.6934
ENSG00000110583.12	1.8786e-05	0.00028683	1.83243	0.066898	0.913029	-10.6969
ENSG00000091039.16	0.00067171	0.0233516	1.83114	0.0670899	0.913029	-10.6993
ENSG00000170892.10	-3.78619e-05	0.000985015	-1.82993	0.06727	0.913029	-10.7015
ENSG00000007516.13	-0.000642815	0.0105337	-1.8288	0.06744	0.913029	-10.7036
ENSG00000170242.17	-0.000220327	0.00449264	-1.82819	0.0675312	0.913029	-10.7047
ENSG00000166140.17	0.000398814	0.00917204	1.82334	0.0682626	0.913029	-10.7135
ENSG00000159625.14	-0.00110338	0.1122	-1.82231	0.0684178	0.913029	-10.7154
ENSG00000204619.7	0.000190206	0.00463148	1.82166	0.0685167	0.913029	-10.7166
ENSG00000273008.1	-0.00139116	0.0289622	-1.82162	0.0685229	0.913029	-10.7167
ENSG00000135631.16	-0.000885835	0.0267172	-1.81903	0.0689165	0.913029	-10.7214
ENSG00000232388.4	-0.000937839	0.039961	-1.81851	0.0689963	0.913029	-10.7223
ENSG00000178802.17	-0.000402511	0.0254031	-1.81618	0.0693525	0.913029	-10.7266
ENSG00000132436.11	0.00173382	0.0386904	1.8156	0.0694417	0.913029	-10.7276
ENSG00000158158.11	0.000288894	0.00683028	1.81522	0.0695002	0.913029	-10.7283
ENSG00000154309.8	-0.000231296	0.00457468	-1.81362	0.0697462	0.913029	-10.7312
ENSG00000146918.19	8.7243e-05	0.00178319	1.81157	0.0700629	0.913029	-10.7349
ENSG00000066379.14	0.00400983	0.0733423	1.8113	0.0701038	0.913029	-10.7354
ENSG00000111412.5	-0.00030446	0.00711112	-1.81071	0.0701957	0.913029	-10.7365
ENSG00000116157.5	-0.000673537	0.00998821	-1.81043	0.0702389	0.913029	-10.737
ENSG00000214435.7	0.00538205	0.112729	1.80992	0.0703189	0.913029	-10.7379
ENSG00000122550.17	-3.75204e-05	0.000653565	-1.80911	0.0704434	0.913029	-10.7394
ENSG00000101197.12	0.00599543	0.238244	1.80803	0.0706118	0.913029	-10.7413
ENSG00000188690.12	0.000150733	0.00279095	1.80713	0.0707512	0.913029	-10.7429
ENSG00000198821.10	3.81601e-05	0.00136583	1.80583	0.0709549	0.913029	-10.7453
ENSG00000163960.11	0.000208949	0.0072574	1.8042	0.0712105	0.913029	-10.7482
ENSG00000129946.10	-0.000576898	0.0101713	-1.80246	0.0714826	0.913029	-10.7514
ENSG00000145743.15	-0.000159585	0.00443723	-1.80186	0.0715771	0.913029	-10.7525
ENSG00000130024.14	-0.000379363	0.019578	-1.80082	0.0717406	0.913029	-10.7543
ENSG00000100068.11	0.000348929	0.00685324	1.79927	0.0719857	0.913029	-10.7571
ENSG00000278090.1	0.00139445	0.0603984	1.79862	0.0720882	0.913029	-10.7583
ENSG00000281332.1	-0.00803426	0.277402	-1.79809	0.0721725	0.913029	-10.7592
ENSG00000131480.8	-6.06341e-05	0.00227997	-1.798	0.0721865	0.913029	-10.7594
ENSG00000261211.1	-0.001761	0.0336073	-1.79695	0.0723533	0.913029	-10.7613
ENSG00000134709.10	-0.00025546	0.00609788	-1.79591	0.0725189	0.913029	-10.7632
ENSG00000233791.5	-0.00657052	0.112508	-1.795	0.0726642	0.913029	-10.7648
ENSG00000173442.12	-0.000195508	0.0108202	-1.79454	0.0727372	0.913029	-10.7656
ENSG00000167193.7	0.000158761	0.00316123	1.79283	0.0730106	0.913029	-10.7687
ENSG00000198574.5	-0.000132652	0.00438582	-1.79247	0.073068	0.913029	-10.7693
ENSG00000141452.9	-0.000372206	0.0249424	-1.79198	0.0731469	0.913029	-10.7702
ENSG00000257949.6	0.000883781	0.0253632	1.79195	0.073151	0.913029	-10.7703
ENSG00000132286.11	0.000316654	0.0128495	1.79161	0.0732062	0.913029	-10.7709
ENSG00000142444.6	-6.05657e-05	0.00135251	-1.79082	0.0733328	0.913029	-10.7723
ENSG00000130803.14	-0.000306259	0.00545211	-1.79041	0.0733984	0.913029	-10.773
ENSG00000198246.7	0.000680117	0.0134124	1.7897	0.0735122	0.913029	-10.7743
ENSG00000051009.10	-1.85068e-06	7.09047e-05	-1.78836	0.0737286	0.913029	-10.7767
ENSG00000205784.2	-5.51964e-05	0.00276329	-1.78834	0.0737313	0.913029	-10.7767
ENSG00000089127.12	-0.000145113	0.00188627	-1.78708	0.0739343	0.913029	-10.779
ENSG00000123552.17	0.000461619	0.00907155	1.78558	0.0741768	0.913029	-10.7817
ENSG00000181274.6	-0.000330118	0.00601425	-1.78468	0.0743238	0.913029	-10.7833
ENSG00000105854.12	-0.00121478	0.0538583	-1.78432	0.0743824	0.913029	-10.7839
ENSG00000185305.10	9.13076e-05	0.00200442	1.78372	0.0744799	0.913029	-10.785
ENSG00000106178.6	-0.00311267	0.129848	-1.78329	0.0745488	0.913029	-10.7857
ENSG00000130921.7	-0.000834925	0.0137201	-1.78323	0.0745584	0.913029	-10.7858
ENSG00000104613.11	0.000103618	0.00226678	1.78258	0.0746655	0.913029	-10.787
ENSG00000100014.19	0.000241626	0.00817728	1.78116	0.0748972	0.913029	-10.7895
ENSG00000122034.14	-8.13022e-05	0.00182771	-1.7809	0.0749384	0.913029	-10.79
ENSG00000070371.15	0.00111107	0.0312572	1.78071	0.07497	0.913029	-10.7903
ENSG00000198039.11	-0.000422281	0.0150076	-1.78036	0.0750271	0.913029	-10.791
ENSG00000178927.17	-0.000219384	0.00400107	-1.7802	0.0750526	0.913029	-10.7912
ENSG00000198189.10	-0.000694776	0.0111112	-1.7794	0.0751848	0.913029	-10.7927
ENSG00000151500.14	4.66684e-05	0.000740486	1.77908	0.0752362	0.913029	-10.7932
ENSG00000204397.7	-1.58087e-05	0.000332895	-1.77736	0.0755183	0.913029	-10.7963
ENSG00000139410.14	-0.000766666	0.0512371	-1.77713	0.0755571	0.913029	-10.7967
ENSG00000269713.7	-7.73681e-05	0.00149629	-1.77674	0.0756219	0.913029	-10.7974
ENSG00000037280.15	0.000519813	0.00937803	1.7763	0.0756938	0.913029	-10.7982
ENSG00000186074.18	6.08018e-05	0.00205425	1.77571	0.075791	0.913029	-10.7992
ENSG00000169174.10	0.00070231	0.0131306	1.77568	0.0757963	0.913029	-10.7993
ENSG00000184986.10	0.00588495	0.108322	1.77446	0.0759975	0.913029	-10.8015
ENSG00000140451.12	-0.000506344	0.0246357	-1.77379	0.076108	0.913029	-10.8026
ENSG00000196565.13	0.00494259	0.103098	1.77372	0.0761203	0.913029	-10.8028
ENSG00000168569.7	-0.000814997	0.0413481	-1.77339	0.076174	0.913029	-10.8033
ENSG00000169131.11	0.00968757	0.188808	1.77314	0.0762163	0.913029	-10.8038
ENSG00000188818.12	0.000103336	0.00279827	1.77211	0.0763857	0.913029	-10.8056
ENSG00000146700.8	-0.00219494	0.0658659	-1.77192	0.0764175	0.913029	-10.8059
ENSG00000128829.11	0.000275602	0.00657898	1.77184	0.0764312	0.913029	-10.8061
ENSG00000137841.11	-0.00054473	0.00981159	-1.77112	0.0765503	0.913029	-10.8074
ENSG00000163814.7	0.00240805	0.105558	1.77088	0.0765901	0.913029	-10.8078
ENSG00000198087.7	-0.000504196	0.0207152	-1.77065	0.0766288	0.913029	-10.8082
ENSG00000152242.10	-1.44897e-05	0.000479733	-1.77054	0.0766476	0.913029	-10.8084
ENSG00000063978.15	-3.62567e-05	0.00196281	-1.76977	0.0767753	0.913029	-10.8098
ENSG00000185201.16	6.94917e-05	0.00171467	1.76938	0.0768409	0.913029	-10.8105
ENSG00000060762.18	0.00194556	0.0512022	1.76855	0.0769792	0.913029	-10.8119
ENSG00000196263.7	0.000390592	0.0120185	1.76757	0.0771434	0.913029	-10.8137
ENSG00000089847.12	0.000269199	0.00721564	1.76709	0.077223	0.913029	-10.8145
ENSG00000188010.12	7.80963e-06	9.12498e-05	1.76683	0.0772673	0.913029	-10.815
ENSG00000163684.11	4.05047e-05	0.000857909	1.7652	0.0775405	0.913029	-10.8178
ENSG00000182057.4	7.26555e-05	0.00819844	1.76509	0.0775593	0.913029	-10.818
ENSG00000071051.13	-0.000307017	0.00737158	-1.76384	0.0777694	0.913029	-10.8202
ENSG00000081014.10	-0.000579593	0.00638749	-1.76361	0.0778086	0.913029	-10.8206
ENSG00000188825.13	0.000200214	0.0065438	1.76221	0.0780439	0.913029	-10.8231
ENSG00000005175.9	0.000144068	0.00268887	1.76168	0.0781341	0.913029	-10.824
ENSG00000110011.13	-4.24615e-05	0.000815257	-1.7604	0.0783496	0.913029	-10.8263
ENSG00000176731.11	-0.00194075	0.0439378	-1.75924	0.0785466	0.913029	-10.8283
ENSG00000204316.12	-8.05796e-05	0.00173234	-1.75886	0.0786112	0.913029	-10.829
ENSG00000151498.11	-0.00722563	0.177584	-1.75835	0.0786985	0.913029	-10.8299
ENSG00000103489.11	4.53479e-05	0.00104063	1.75814	0.0787337	0.913029	-10.8303
ENSG00000184983.9	-6.77469e-05	0.00294334	-1.75812	0.0787368	0.913029	-10.8303
ENSG00000138448.11	-0.000254612	0.0133538	-1.75781	0.0787909	0.913029	-10.8309
ENSG00000142528.15	0.00029189	0.00787647	1.75666	0.0789859	0.913029	-10.8329
ENSG00000256427.1	-0.00221326	0.0458168	-1.75449	0.0793568	0.913029	-10.8367
ENSG00000067221.13	0.00197442	0.0408831	1.75199	0.0797857	0.913029	-10.8411
ENSG00000151929.9	-2.89118e-06	2.79871e-05	-1.75191	0.0798002	0.913029	-10.8412
ENSG00000125826.20	0.000749058	0.0151892	1.75172	0.0798321	0.913029	-10.8415
ENSG00000104870.12	2.89895e-06	0.000130955	1.75075	0.0799984	0.913029	-10.8432
ENSG00000150712.10	0.000391615	0.00909617	1.75065	0.0800172	0.913029	-10.8434
ENSG00000100441.9	-0.000180104	0.00421735	-1.75059	0.0800271	0.913029	-10.8435
ENSG00000005249.12	8.20035e-05	0.00273786	1.75038	0.0800637	0.913029	-10.8439
ENSG00000145439.11	4.26759e-05	0.00101625	1.75017	0.0800997	0.913029	-10.8443
ENSG00000197771.12	5.66099e-06	0.000184901	1.75007	0.0801167	0.913029	-10.8444
ENSG00000213523.10	0.00106801	0.0442843	1.74971	0.080179	0.913029	-10.8451
ENSG00000163807.5	0.00158465	0.103971	1.74929	0.0802512	0.913029	-10.8458
ENSG00000175470.18	0.00135173	0.0449482	1.74793	0.0804868	0.913029	-10.8482
ENSG00000108823.15	-0.00128508	0.0576149	-1.74728	0.0805985	0.913029	-10.8493
ENSG00000196653.11	0.00234965	0.0520102	1.74667	0.0807045	0.913029	-10.8504
ENSG00000162378.12	-1.30845e-05	0.000131545	-1.74435	0.0811082	0.913029	-10.8544
ENSG00000237248.4	-0.00341861	0.0836957	-1.74394	0.0811801	0.913029	-10.8551
ENSG00000121933.18	-0.00131686	0.0438567	-1.74388	0.0811898	0.913029	-10.8552
ENSG00000074266.19	0.000154534	0.00648821	1.74374	0.081214	0.913029	-10.8555
ENSG00000197355.10	0.000478368	0.0124604	1.74338	0.0812783	0.913029	-10.8561
ENSG00000050344.8	2.02388e-06	0.0138969	1.74272	0.0813921	0.913029	-10.8573
ENSG00000176659.7	-0.000526608	0.0104265	-1.74266	0.081404	0.913029	-10.8574
ENSG00000132781.17	-1.26606e-05	0.000225241	-1.74264	0.0814061	0.913029	-10.8574
ENSG00000213930.11	1.16105e-05	0.000531434	1.74107	0.0816814	0.913029	-10.8601
ENSG00000154978.12	-9.87839e-06	0.00027861	-1.74102	0.0816897	0.913029	-10.8602
ENSG00000122378.13	-0.00119346	0.0714943	-1.74088	0.0817142	0.913029	-10.8605
ENSG00000165548.10	-0.0179865	0.278346	-1.74071	0.0817452	0.913029	-10.8608
ENSG00000124508.16	-5.10584e-05	0.000769188	-1.7404	0.0817994	0.913029	-10.8613
ENSG00000185015.7	-0.00144116	0.0308898	-1.73876	0.0820872	0.913029	-10.8642
ENSG00000204859.12	0.000212222	0.0057616	1.736	0.0825745	0.913029	-10.869
ENSG00000138758.11	-4.02724e-05	0.000754802	-1.7351	0.0827327	0.913029	-10.8705
ENSG00000164054.15	-4.6334e-06	0.000115559	-1.73456	0.0828287	0.913029	-10.8714
ENSG00000228716.6	-0.000378751	0.00642654	-1.73392	0.0829434	0.913029	-10.8726
ENSG00000214026.10	-0.0204536	0.883716	-1.73316	0.0830778	0.913029	-10.8739
ENSG00000108064.10	0.000115253	0.00209624	1.73279	0.0831435	0.913029	-10.8745
ENSG00000114554.11	-7.10872e-05	0.0017532	-1.73219	0.0832503	0.913029	-10.8756
ENSG00000238078.1	-0.00129003	0.0280796	-1.73095	0.0834702	0.913029	-10.8777
ENSG00000070087.13	0.000246115	0.00584453	1.72947	0.0837351	0.913029	-10.8803
ENSG00000268836.1	-0.00197216	0.0384995	-1.72938	0.083752	0.913029	-10.8804
ENSG00000130656.4	-0.00293425	0.0769867	-1.72916	0.0837912	0.913029	-10.8808
ENSG00000158161.15	0.000136251	0.00307396	1.72898	0.0838232	0.913029	-10.8811
ENSG00000134852.14	-0.000156682	0.00523399	-1.72831	0.0839437	0.913029	-10.8823
ENSG00000026508.17	0.000105498	0.00199801	1.72777	0.08404	0.913029	-10.8832
ENSG00000248333.8	-0.000115278	0.00218472	-1.72725	0.0841333	0.913029	-10.8841
ENSG00000198818.9	0.000599186	0.0208623	1.72717	0.0841474	0.913029	-10.8842
ENSG00000166225.8	-0.00167706	0.0568515	-1.72702	0.0841741	0.913029	-10.8845
ENSG00000154319.14	-0.0152862	0.613096	-1.72537	0.084472	0.913029	-10.8874
ENSG00000086619.13	-0.000151909	0.00354663	-1.72451	0.0846265	0.913029	-10.8888
ENSG00000134072.10	-9.21286e-05	0.00213848	-1.72391	0.0847344	0.913029	-10.8899
ENSG00000167747.13	-0.000508406	0.016773	-1.72269	0.0849547	0.913029	-10.892
ENSG00000084774.13	5.51714e-05	0.000767528	1.72245	0.0849976	0.913029	-10.8924
ENSG00000076650.6	-0.000855695	0.0156686	-1.72141	0.0851859	0.913029	-10.8942
ENSG00000187775.16	0.000181747	0.00855696	1.72141	0.0851867	0.913029	-10.8942
ENSG00000141012.12	0.000394496	0.0102373	1.72128	0.08521	0.913029	-10.8944
ENSG00000127483.17	0.00040292	0.00925339	1.72126	0.085214	0.913029	-10.8944
ENSG00000196476.11	-0.00259004	0.107437	-1.72072	0.0853123	0.913029	-10.8954
ENSG00000272573.5	0.00224706	0.04664	1.71977	0.0854853	0.913029	-10.897
ENSG00000158717.10	0.000944922	0.0198	1.71964	0.085509	0.913029	-10.8972
ENSG00000184313.19	-0.000467109	0.00819072	-1.71907	0.0856123	0.913029	-10.8982
ENSG00000220205.8	0.000113863	0.00303185	1.71711	0.0859699	0.915282	-10.9016
ENSG00000120526.10	-0.000106223	0.00270358	-1.71653	0.0860759	0.915282	-10.9026
ENSG00000159267.14	-0.00147198	0.0620993	-1.71402	0.0865353	0.918071	-10.9069
ENSG00000110719.9	0.00115628	0.0557019	1.71241	0.0868319	0.918071	-10.9096
ENSG00000040487.12	0.00150507	0.0431484	1.7124	0.0868342	0.918071	-10.9096
ENSG00000108582.11	-4.20024e-06	6.18085e-05	-1.71213	0.0868834	0.918071	-10.9101
ENSG00000171208.9	2.59856e-05	0.000221541	1.71165	0.0869712	0.918071	-10.9109
ENSG00000088833.17	0.00215732	0.0815237	1.70991	0.0872935	0.918848	-10.9139
ENSG00000165097.13	-0.000629149	0.0373377	-1.7086	0.0875355	0.918848	-10.9161
ENSG00000141560.14	-0.00256141	0.053784	-1.70853	0.0875475	0.918848	-10.9162
ENSG00000181555.20	-0.000113859	0.00241726	-1.70851	0.0875516	0.918848	-10.9163
ENSG00000102445.18	0.00037275	0.00650129	1.70515	0.0881771	0.921191	-10.922
ENSG00000148700.14	0.000242265	0.00645592	1.70414	0.0883652	0.921191	-10.9237
ENSG00000248489.1	0.00033039	0.0217682	1.70387	0.0884159	0.921191	-10.9242
ENSG00000197265.8	-0.000113114	0.00421449	-1.70341	0.0885016	0.921191	-10.925
ENSG00000232112.3	-0.000168534	0.00535556	-1.7024	0.0886907	0.921191	-10.9267
ENSG00000213398.7	3.64024e-05	0.000475091	1.70164	0.0888328	0.921191	-10.928
ENSG00000167074.14	-0.000739485	0.0157675	-1.70161	0.0888386	0.921191	-10.9281
ENSG00000116661.9	-0.0018671	0.0905009	-1.70047	0.089053	0.921191	-10.93
ENSG00000159256.12	-0.000162537	0.00571496	-1.69996	0.0891481	0.921191	-10.9309
ENSG00000167766.18	0.00434623	0.107345	1.69939	0.0892566	0.921191	-10.9318
ENSG00000101290.13	-0.000812531	0.0108495	-1.69906	0.0893179	0.921191	-10.9324
ENSG00000089876.11	0.00137554	0.031244	1.69848	0.0894276	0.921191	-10.9334
ENSG00000137710.14	0.00097169	0.0406972	1.69709	0.0896901	0.921191	-10.9357
ENSG00000118804.8	-0.000471678	0.00753036	-1.69706	0.0896964	0.921191	-10.9358
ENSG00000125744.11	-0.000143193	0.00212073	-1.69699	0.089708	0.921191	-10.9359
ENSG00000149591.16	0.0161673	0.329828	1.69647	0.0898072	0.921191	-10.9368
ENSG00000145014.17	-0.000787322	0.0812282	-1.69412	0.0902536	0.921602	-10.9408
ENSG00000160194.17	-0.00184264	0.0249636	-1.69351	0.0903687	0.921602	-10.9418
ENSG00000125817.7	-7.1577e-05	0.00141891	-1.69338	0.0903941	0.921602	-10.942
ENSG00000169972.11	0.000278879	0.00454045	1.69335	0.0903993	0.921602	-10.9421
ENSG00000214226.8	0.00119946	0.0788462	1.69291	0.0904827	0.921602	-10.9428
ENSG00000162654.8	-2.41754e-05	0.000257473	-1.69044	0.0909533	0.923082	-10.947
ENSG00000006432.15	-0.000917219	0.0189317	-1.69036	0.0909696	0.923082	-10.9471
ENSG00000127124.14	0.000361219	0.0156179	1.68962	0.0911109	0.923082	-10.9484
ENSG00000258429.1	-0.000268011	0.00418306	-1.68945	0.0911437	0.923082	-10.9487
ENSG00000272391.5	1.91567e-05	0.000275853	1.68871	0.0912854	0.923082	-10.9499
ENSG00000187609.15	0.00026423	0.00520535	1.688	0.0914222	0.923082	-10.9511
ENSG00000153363.12	0.000456797	0.00610756	1.68731	0.091554	0.923082	-10.9523
ENSG00000205307.11	-1.66996e-05	0.000979567	-1.68683	0.0916463	0.923082	-10.9531
ENSG00000212127.5	-0.00372503	0.194449	-1.68388	0.0922155	0.926866	-10.9581
ENSG00000043514.15	0.00053638	0.0124477	1.68244	0.0924942	0.926866	-10.9605
ENSG00000273245.1	0.00241334	0.0944268	1.68166	0.0926461	0.926866	-10.9618
ENSG00000255557.1	-0.00134032	0.033846	-1.6812	0.0927337	0.926866	-10.9626
ENSG00000258289.8	0.00985032	0.14959	1.68014	0.0929414	0.926866	-10.9644
ENSG00000169919.16	-0.00502594	0.0988577	-1.67962	0.0930422	0.926866	-10.9652
ENSG00000078401.6	-0.00014979	0.00283396	-1.67894	0.0931748	0.926866	-10.9664
ENSG00000255112.2	0.000264495	0.00657317	1.67834	0.0932918	0.926866	-10.9674
ENSG00000158941.16	-7.41995e-05	0.00287588	-1.67815	0.0933291	0.926866	-10.9677
ENSG00000095139.13	-0.000113167	0.00233954	-1.67804	0.0933487	0.926866	-10.9679
ENSG00000135698.9	-0.0015755	0.031568	-1.67764	0.0934279	0.926866	-10.9686
ENSG00000267575.6	-4.70237e-06	0.000107545	-1.67525	0.0938961	0.9274	-10.9726
ENSG00000100395.14	1.54323e-05	0.000574925	1.67507	0.0939318	0.9274	-10.9729
ENSG00000132329.10	-0.00337258	0.0894271	-1.67498	0.0939486	0.9274	-10.973
ENSG00000075884.13	0.000543099	0.0118157	1.67475	0.0939932	0.9274	-10.9734
ENSG00000131943.17	-0.00148758	0.0378538	-1.67304	0.0943301	0.929257	-10.9763
ENSG00000228486.10	-0.000485269	0.0179518	-1.67221	0.0944927	0.929257	-10.9776
ENSG00000183734.4	-0.00110465	0.0266415	-1.67184	0.0945658	0.929257	-10.9783
ENSG00000160563.13	-0.00135441	0.0439511	-1.6711	0.0947133	0.929446	-10.9795
ENSG00000178301.3	0.000384984	0.00751701	1.67011	0.0949074	0.930093	-10.9812
ENSG00000275764.1	-7.63761e-05	0.00122391	-1.6687	0.0951878	0.931581	-10.9835
ENSG00000112787.12	-0.000103606	0.00199556	-1.66721	0.0954837	0.931646	-10.986
ENSG00000176974.19	0.0105238	0.270908	1.66616	0.0956917	0.931646	-10.9877
ENSG00000137106.17	-0.0309672	0.938071	-1.6651	0.0959036	0.931646	-10.9895
ENSG00000198920.9	-0.000953795	0.0263728	-1.66421	0.0960813	0.931646	-10.991
ENSG00000175003.12	-0.00430921	0.133023	-1.66375	0.0961725	0.931646	-10.9918
ENSG00000256582.1	-0.000772685	0.0155729	-1.66233	0.0964575	0.931646	-10.9941
ENSG00000188559.13	-0.000300188	0.00408408	-1.66147	0.0966293	0.931646	-10.9955
ENSG00000153391.15	-0.000307943	0.00564918	-1.66123	0.0966787	0.931646	-10.996
ENSG00000106991.13	7.71816e-05	0.00146099	1.66074	0.0967761	0.931646	-10.9968
ENSG00000172590.18	-1.31738e-05	0.000272141	-1.66032	0.0968613	0.931646	-10.9975
ENSG00000136732.14	0.000180842	0.00606664	1.66026	0.096873	0.931646	-10.9976
ENSG00000163958.13	8.32159e-05	0.000899397	1.65976	0.0969726	0.931646	-10.9984
ENSG00000224383.7	6.91439e-05	0.0012014	1.65941	0.097043	0.931646	-10.999
ENSG00000073578.16	-0.00058787	0.00596807	-1.65907	0.0971116	0.931646	-10.9995
ENSG00000171055.14	-0.00227854	0.090387	-1.6582	0.0972872	0.931646	-11.001
ENSG00000134575.9	0.00115979	0.0239739	1.65636	0.0976597	0.931646	-11.004
ENSG00000171236.9	1.49462e-05	0.00036592	1.65584	0.0977639	0.931646	-11.0049
ENSG00000112195.8	2.12845e-06	0.000191985	1.65497	0.097942	0.931646	-11.0063
ENSG00000102572.14	0.00231538	0.0663934	1.65494	0.0979481	0.931646	-11.0064
ENSG00000183570.16	-0.00253112	0.101284	-1.65472	0.0979909	0.931646	-11.0067
ENSG00000102699.5	-0.000136756	0.00337492	-1.65433	0.0980708	0.931646	-11.0074
ENSG00000118873.15	7.32969e-05	0.00292142	1.65368	0.098203	0.931646	-11.0085
ENSG00000130766.4	0.000140243	0.00496039	1.65365	0.0982088	0.931646	-11.0085
ENSG00000100150.16	0.0001231	0.00500799	1.65323	0.098295	0.931646	-11.0092
ENSG00000197183.14	-0.000257876	0.00867696	-1.65206	0.0985332	0.931646	-11.0111
ENSG00000183172.8	0.00389602	0.0534063	1.65152	0.0986435	0.931646	-11.012
ENSG00000123159.15	0.000284724	0.00555345	1.65142	0.0986631	0.931646	-11.0122
ENSG00000087266.15	-0.000108284	0.00475796	-1.64996	0.0989618	0.932494	-11.0146
ENSG00000188822.7	0.000167617	0.00470898	1.64929	0.0990977	0.932494	-11.0157
ENSG00000189339.11	-0.00122072	0.0196524	-1.6491	0.0991386	0.932494	-11.016
ENSG00000174136.11	-0.00145811	0.0370307	-1.64697	0.0995753	0.934395	-11.0195
ENSG00000158488.15	0.000536281	0.0134323	1.64685	0.0995983	0.934395	-11.0197
ENSG00000197563.10	-0.00433786	0.100444	-1.64443	0.100099	0.93539	-11.0237
ENSG00000164125.15	-3.02015e-05	0.00147347	-1.64431	0.100122	0.93539	-11.0239
ENSG00000176472.10	0.000505869	0.0177718	1.64429	0.100126	0.93539	-11.0239
ENSG00000161533.11	-0.0023067	0.0333879	-1.64355	0.10028	0.93539	-11.0252
ENSG00000168538.15	6.73907e-05	0.00152582	1.64317	0.100358	0.93539	-11.0258
ENSG00000186642.15	0.000154882	0.0028687	1.64247	0.100502	0.93539	-11.0269
ENSG00000040531.14	-0.00128434	0.0263306	-1.64197	0.100607	0.93539	-11.0278
ENSG00000183336.8	-0.000175291	0.00326524	-1.6408	0.100849	0.93566	-11.0297
ENSG00000123329.17	1.17946e-05	0.000377902	1.64058	0.100894	0.93566	-11.03
ENSG00000110880.10	-0.00111433	0.0250089	-1.63921	0.101181	0.936402	-11.0323
ENSG00000144712.11	-0.00231549	0.0460756	-1.63829	0.101372	0.936402	-11.0338
ENSG00000198874.12	-0.000459571	0.00492631	-1.63807	0.101418	0.936402	-11.0342
ENSG00000185009.12	-0.00246856	0.0443322	-1.63707	0.101626	0.936402	-11.0358
ENSG00000182310.13	-0.00271163	0.0425029	-1.63592	0.101866	0.936402	-11.0377
ENSG00000173264.14	0.000254213	0.00658433	1.63471	0.10212	0.936402	-11.0396
ENSG00000127364.3	0.00233281	0.0886726	1.63418	0.102231	0.936402	-11.0405
ENSG00000152749.7	-0.00192074	0.0538668	-1.63382	0.102308	0.936402	-11.0411
ENSG00000104969.9	0.000369348	0.008413	1.63294	0.102493	0.936402	-11.0425
ENSG00000144560.14	-0.000141304	0.00574313	-1.63279	0.102524	0.936402	-11.0428
ENSG00000006459.10	-6.12936e-05	0.00139218	-1.63212	0.102666	0.936402	-11.0439
ENSG00000188636.3	-0.000637157	0.0212192	-1.63186	0.10272	0.936402	-11.0443
ENSG00000281655.1	0.000233001	0.00815975	1.6318	0.102733	0.936402	-11.0444
ENSG00000135929.8	-0.0018127	0.0290669	-1.63022	0.103066	0.936402	-11.047
ENSG00000213024.11	-0.000176727	0.00614629	-1.63016	0.103078	0.936402	-11.0471
ENSG00000070614.14	0.0112072	0.228173	1.62937	0.103246	0.936402	-11.0484
ENSG00000106009.15	-0.000179658	0.0138977	-1.62875	0.103376	0.936402	-11.0494
ENSG00000204681.10	-0.000275646	0.00737226	-1.62838	0.103454	0.936402	-11.05
ENSG00000160310.17	0.00175803	0.0439534	1.62767	0.103604	0.936402	-11.0511
ENSG00000158113.12	-0.000607875	0.0205514	-1.62687	0.103775	0.936402	-11.0524
ENSG00000105223.19	-6.54897e-06	0.000221128	-1.6268	0.10379	0.936402	-11.0525
ENSG00000080200.9	0.00013536	0.00370706	1.62578	0.104008	0.936402	-11.0542
ENSG00000250506.7	0.000332164	0.00944628	1.62558	0.104049	0.936402	-11.0545
ENSG00000158321.15	5.42561e-05	0.0014427	1.62374	0.104441	0.936402	-11.0575
ENSG00000162972.10	0.000738235	0.0303969	1.62334	0.104526	0.936402	-11.0582
ENSG00000135525.18	0.000188205	0.0131652	1.62287	0.104628	0.936402	-11.0589
ENSG00000142552.7	1.33263e-05	0.000197806	1.6228	0.104643	0.936402	-11.0591
ENSG00000233608.3	-0.0143353	0.193535	-1.62236	0.104737	0.936402	-11.0598
ENSG00000143149.12	0.000294466	0.00953206	1.62141	0.10494	0.936402	-11.0613
ENSG00000187116.13	-0.00014562	0.00285229	-1.62124	0.104976	0.936402	-11.0616
ENSG00000141096.4	0.000201023	0.00275583	1.62058	0.105118	0.936402	-11.0626
ENSG00000113240.12	0.00369666	0.0832974	1.62052	0.105131	0.936402	-11.0627
ENSG00000124491.15	0.000927788	0.0231544	1.61898	0.105463	0.936402	-11.0652
ENSG00000214021.15	-0.000131295	0.00175504	-1.61856	0.105552	0.936402	-11.0659
ENSG00000125122.15	-8.68262e-06	0.000140808	-1.6185	0.105564	0.936402	-11.066
ENSG00000115446.11	-1.71868e-05	0.000426854	-1.61817	0.105637	0.936402	-11.0666
ENSG00000180376.16	-0.00226128	0.0648202	-1.61733	0.105818	0.936402	-11.0679
ENSG00000155542.11	-0.0172787	0.426289	-1.61704	0.105881	0.936402	-11.0684
ENSG00000142599.17	-0.000916226	0.0367314	-1.61465	0.106396	0.939813	-11.0722
ENSG00000148339.12	-0.000218417	0.0119253	-1.61187	0.107	0.941797	-11.0767
ENSG00000100266.18	0.000603015	0.0272692	1.61167	0.107044	0.941797	-11.077
ENSG00000169710.8	-0.000117592	0.00269507	-1.61146	0.107089	0.941797	-11.0774
ENSG00000172367.15	0.00215392	0.110607	1.61119	0.107149	0.941797	-11.0778
ENSG00000178202.12	-0.000787509	0.0124692	-1.6097	0.107475	0.941797	-11.0802
ENSG00000111652.9	5.9511e-05	0.00277396	1.60968	0.107478	0.941797	-11.0802
ENSG00000197763.14	0.000877646	0.0187091	1.60944	0.10753	0.941797	-11.0806
ENSG00000138621.11	-0.00218487	0.119491	-1.60598	0.108288	0.945545	-11.0862
ENSG00000142961.14	-0.000442643	0.0128144	-1.6054	0.108417	0.945545	-11.0871
ENSG00000132640.14	-0.00102022	0.0226993	-1.60531	0.108437	0.945545	-11.0873
ENSG00000169764.15	2.7907e-05	0.000543416	1.60442	0.108633	0.945545	-11.0887
ENSG00000196141.13	-0.00225613	0.0986777	-1.60415	0.108692	0.945545	-11.0891
ENSG00000060140.8	-8.98666e-05	0.00205233	-1.60378	0.108774	0.945545	-11.0897
ENSG00000266412.5	0.000583573	0.0130673	1.60329	0.108881	0.945545	-11.0905
ENSG00000164483.16	-0.000194216	0.00299872	-1.6013	0.10932	0.945545	-11.0937
ENSG00000128739.21	-0.000680329	0.0204991	-1.6011	0.109365	0.945545	-11.094
ENSG00000181135.15	-0.000849503	0.0317213	-1.60073	0.109448	0.945545	-11.0946
ENSG00000238243.3	-0.000449371	0.0125532	-1.59948	0.109725	0.945545	-11.0966
ENSG00000185527.11	5.9832e-05	0.00258958	1.5992	0.109787	0.945545	-11.0971
ENSG00000150938.9	-0.000179941	0.010018	-1.59906	0.109817	0.945545	-11.0973
ENSG00000124532.14	-0.000483146	0.00894643	-1.59872	0.109894	0.945545	-11.0978
ENSG00000082213.17	-0.000279488	0.00540132	-1.59811	0.110029	0.945545	-11.0988
ENSG00000162511.7	-0.000192264	0.00573533	-1.59804	0.110044	0.945545	-11.0989
ENSG00000206503.12	-0.000906651	0.0254849	-1.59698	0.11028	0.946454	-11.1006
ENSG00000267796.7	9.42025e-05	0.00271553	1.5953	0.110655	0.947998	-11.1033
ENSG00000263164.1	4.61018e-05	0.00137314	1.59453	0.110829	0.947998	-11.1045
ENSG00000156983.15	-0.000193478	0.00437605	-1.59442	0.110853	0.947998	-11.1047
ENSG00000179010.14	-0.00015206	0.00335579	-1.59348	0.111063	0.948369	-11.1062
ENSG00000143924.18	0.000649788	0.0702996	1.59286	0.111202	0.948369	-11.1072
ENSG00000127311.9	0.00143931	0.0283468	1.59246	0.111293	0.948369	-11.1078
ENSG00000087206.16	-3.35761e-05	0.00112009	-1.59143	0.111524	0.948369	-11.1095
ENSG00000186205.12	-0.000486497	0.00823231	-1.59081	0.111663	0.948369	-11.1104
ENSG00000078808.16	0.000492232	0.00962537	1.58999	0.111846	0.948369	-11.1117
ENSG00000164597.13	-0.00455534	0.132755	-1.58979	0.111892	0.948369	-11.1121
ENSG00000134873.9	0.000776744	0.0197156	1.58899	0.112073	0.948369	-11.1133
ENSG00000205221.12	0.000236131	0.0116347	1.58841	0.112203	0.948369	-11.1143
ENSG00000235478.4	-0.00036116	0.0164307	-1.58841	0.112204	0.948369	-11.1143
ENSG00000089041.16	-0.000652292	0.0144521	-1.5859	0.112773	0.950339	-11.1182
ENSG00000236383.8	-0.00019502	0.00652506	-1.58566	0.112827	0.950339	-11.1186
ENSG00000271344.1	-0.000329233	0.00710386	-1.58419	0.113161	0.950339	-11.121
ENSG00000106268.15	-0.000229496	0.0237565	-1.58368	0.113277	0.950339	-11.1218
ENSG00000284526.1	0.00171614	0.088948	1.58309	0.113411	0.950339	-11.1227
ENSG00000153563.15	4.62306e-05	0.00113438	1.58271	0.113499	0.950339	-11.1233
ENSG00000177669.3	0.00508118	0.180253	1.58193	0.113675	0.950339	-11.1245
ENSG00000011638.10	0.000600484	0.0253302	1.58158	0.113757	0.950339	-11.1251
ENSG00000182446.13	4.45853e-05	0.00109148	1.58062	0.113975	0.950339	-11.1266
ENSG00000197006.13	-6.41908e-05	0.00172324	-1.5805	0.114003	0.950339	-11.1268
ENSG00000116852.14	-0.00020364	0.00479567	-1.58039	0.114027	0.950339	-11.127
ENSG00000143870.12	0.000262054	0.00599883	1.57991	0.114138	0.950339	-11.1277
ENSG00000149573.8	0.00293576	0.0850911	1.57989	0.114143	0.950339	-11.1278
ENSG00000206113.10	0.000234257	0.00447544	1.57896	0.114355	0.950339	-11.1292
ENSG00000134215.15	0.000725588	0.0164156	1.57876	0.114402	0.950339	-11.1295
ENSG00000115216.13	0.000166606	0.0028493	1.57714	0.114773	0.950846	-11.1321
ENSG00000108639.7	-0.000263785	0.00646642	-1.57571	0.115103	0.950846	-11.1344
ENSG00000145241.10	-1.11224e-05	0.000387532	-1.575	0.115268	0.950846	-11.1355
ENSG00000271605.5	-0.00101193	0.0274977	-1.57398	0.115503	0.950846	-11.1371
ENSG00000119457.7	0.000408226	0.0138276	1.5736	0.115592	0.950846	-11.1377
ENSG00000166847.9	0.0203215	0.620614	1.57243	0.115861	0.950846	-11.1395
ENSG00000006042.11	0.000560962	0.01165	1.57237	0.115876	0.950846	-11.1396
ENSG00000099949.18	0.000543899	0.0107246	1.57233	0.115884	0.950846	-11.1397
ENSG00000167641.10	-0.000784685	0.0137943	-1.57081	0.116236	0.950846	-11.1421
ENSG00000091262.15	0.000134452	0.00303339	1.57052	0.116304	0.950846	-11.1425
ENSG00000183889.12	-7.12483e-05	0.00134605	-1.56976	0.116481	0.950846	-11.1437
ENSG00000185669.5	-0.000701982	0.0228074	-1.56956	0.116528	0.950846	-11.144
ENSG00000173272.15	6.2001e-07	4.1735e-05	1.56847	0.116783	0.950846	-11.1457
ENSG00000260808.1	-0.00137374	0.0446545	-1.56798	0.116895	0.950846	-11.1465
ENSG00000260077.1	-0.00175638	0.0523167	-1.5675	0.117009	0.950846	-11.1473
ENSG00000143013.12	-0.000404971	0.0123772	-1.56744	0.117021	0.950846	-11.1473
ENSG00000067057.16	0.00169448	0.0350912	1.56721	0.117076	0.950846	-11.1477
ENSG00000178878.12	-0.0027815	0.0635365	-1.56541	0.117498	0.950846	-11.1505
ENSG00000052126.14	0.00171009	0.0644257	1.56514	0.117561	0.950846	-11.151
ENSG00000168807.16	8.88689e-05	0.00175533	1.56502	0.11759	0.950846	-11.1511
ENSG00000108799.12	2.87562e-06	5.45187e-05	1.56484	0.11763	0.950846	-11.1514
ENSG00000170074.19	0.000500014	0.0106674	1.56472	0.117659	0.950846	-11.1516
ENSG00000009335.17	2.26544e-05	0.000518671	1.56305	0.118052	0.950846	-11.1542
ENSG00000105520.10	-0.000110131	0.00742362	-1.56222	0.118246	0.950846	-11.1555
ENSG00000141540.10	7.05561e-05	0.00200184	1.56202	0.118294	0.950846	-11.1558
ENSG00000140367.11	3.12723e-06	5.68686e-05	1.56137	0.118448	0.950846	-11.1569
ENSG00000140848.16	0.00218961	0.0395507	1.55851	0.119123	0.950846	-11.1613
ENSG00000177613.8	0.00175158	0.0962693	1.55843	0.119141	0.950846	-11.1614
ENSG00000162885.12	0.000768134	0.0385952	1.55836	0.119159	0.950846	-11.1615
ENSG00000182986.12	-0.00239504	0.0623276	-1.55823	0.119189	0.950846	-11.1617
ENSG00000060642.10	-5.51527e-05	0.00405809	-1.55819	0.119198	0.950846	-11.1618
ENSG00000164366.3	0.000250996	0.0049671	1.55806	0.11923	0.950846	-11.162
ENSG00000196378.11	-0.000491157	0.010632	-1.55798	0.119248	0.950846	-11.1621
ENSG00000100426.6	4.62263e-05	0.000643821	1.55595	0.119732	0.950846	-11.1653
ENSG00000123200.16	-2.40146e-05	0.00115399	-1.55593	0.119734	0.950846	-11.1653
ENSG00000138760.9	-0.00101197	0.0365978	-1.55549	0.11984	0.950846	-11.166
ENSG00000161055.3	0.000195462	0.00520681	1.55499	0.11996	0.950846	-11.1668
ENSG00000062650.17	-3.49272e-05	0.00127437	-1.55379	0.120245	0.950846	-11.1687
ENSG00000215859.8	1.40053e-06	2.88334e-05	1.55376	0.120253	0.950846	-11.1687
ENSG00000197992.6	3.28358e-05	0.000715715	1.55363	0.120282	0.950846	-11.1689
ENSG00000143942.4	-0.000152058	0.0108174	-1.55228	0.120606	0.950846	-11.171
ENSG00000011007.12	8.13645e-06	0.000428266	1.55171	0.120742	0.950846	-11.1719
ENSG00000242110.7	-0.00783652	0.184843	-1.55153	0.120785	0.950846	-11.1722
ENSG00000110921.13	0.00143716	0.0271136	1.55084	0.12095	0.950846	-11.1732
ENSG00000254997.3	0.000397313	0.014666	1.55005	0.121141	0.950846	-11.1745
ENSG00000006715.15	-0.000275032	0.0132021	-1.54914	0.121358	0.950846	-11.1759
ENSG00000186448.14	0.00165025	0.0214131	1.5485	0.121512	0.950846	-11.1769
ENSG00000131669.9	0.00035525	0.00903109	1.54828	0.121566	0.950846	-11.1772
ENSG00000235532.1	0.000339521	0.00617758	1.54792	0.121652	0.950846	-11.1777
ENSG00000160961.11	-0.00474789	0.210545	-1.54738	0.121782	0.950846	-11.1786
ENSG00000160783.19	-8.0521e-06	0.000459876	-1.54731	0.121799	0.950846	-11.1787
ENSG00000104885.17	0.000396927	0.0090625	1.54726	0.121811	0.950846	-11.1788
ENSG00000070476.14	0.000461892	0.0150564	1.54659	0.121972	0.950846	-11.1798
ENSG00000151655.18	0.000111845	0.00231683	1.54561	0.122208	0.950846	-11.1813
ENSG00000073331.17	-0.000167858	0.00382831	-1.54525	0.122295	0.950846	-11.1819
ENSG00000100592.15	-7.06285e-06	0.000397177	-1.54518	0.122312	0.950846	-11.182
ENSG00000129673.9	-0.00299594	0.0623025	-1.5441	0.122574	0.950846	-11.1837
ENSG00000197497.10	0.00474404	0.183132	1.54403	0.122593	0.950846	-11.1838
ENSG00000158555.14	0.00199648	0.0746371	1.54324	0.122782	0.950846	-11.185
ENSG00000175170.14	0.000433393	0.0215789	1.54251	0.122961	0.950846	-11.1861
ENSG00000137216.18	0.0023589	0.0544222	1.54234	0.123	0.950846	-11.1864
ENSG00000196693.14	-0.000133296	0.00362586	-1.54158	0.123185	0.950846	-11.1875
ENSG00000121064.12	0.000203935	0.00411438	1.54122	0.123274	0.950846	-11.1881
ENSG00000087008.15	0.000627647	0.0181671	1.54117	0.123285	0.950846	-11.1882
ENSG00000113282.13	-0.000547648	0.051696	-1.53963	0.123661	0.950846	-11.1905
ENSG00000140859.15	-0.000973523	0.0818367	-1.53916	0.123775	0.950846	-11.1913
ENSG00000122299.11	2.87795e-05	0.000779597	1.53905	0.123803	0.950846	-11.1914
ENSG00000179057.13	-0.0017538	0.0288525	-1.53833	0.123979	0.950846	-11.1926
ENSG00000092108.20	-0.00207767	0.0798323	-1.53827	0.123993	0.950846	-11.1926
ENSG00000025434.18	0.000309098	0.00844222	1.53746	0.124192	0.950846	-11.1939
ENSG00000107625.12	-7.59735e-05	0.00204948	-1.53736	0.124215	0.950846	-11.194
ENSG00000157335.20	0.0038726	0.0597557	1.53726	0.12424	0.950846	-11.1942
ENSG00000060749.14	0.000107859	0.00376491	1.53707	0.124288	0.950846	-11.1945
ENSG00000133872.13	0.000112524	0.0045735	1.53681	0.124349	0.950846	-11.1949
ENSG00000183513.8	2.45035e-05	0.00125135	1.53673	0.12437	0.950846	-11.195
ENSG00000103148.15	-0.000331288	0.014731	-1.53649	0.124428	0.950846	-11.1954
ENSG00000110934.10	-2.99148e-05	0.000664955	-1.53538	0.1247	0.950852	-11.1971
ENSG00000116237.15	0.00031899	0.00384219	1.53369	0.125117	0.950852	-11.1997
ENSG00000145020.15	-0.000112351	0.00336647	-1.5313	0.125706	0.950852	-11.2033
ENSG00000140497.16	-0.000165081	0.00421264	-1.53084	0.125819	0.950852	-11.204
ENSG00000168000.14	0.000120907	0.0057083	1.52989	0.126055	0.950852	-11.2055
ENSG00000149089.12	-0.00175088	0.0683794	-1.52973	0.126094	0.950852	-11.2057
ENSG00000147533.16	-0.000144379	0.0125355	-1.52965	0.126114	0.950852	-11.2059
ENSG00000173585.15	-0.000528097	0.0149151	-1.52962	0.126121	0.950852	-11.2059
ENSG00000101695.8	4.82874e-05	0.000505151	1.52961	0.126125	0.950852	-11.2059
ENSG00000134825.15	-0.000119319	0.00264774	-1.52908	0.126256	0.950852	-11.2067
ENSG00000087263.16	-0.000906818	0.0334962	-1.52887	0.126307	0.950852	-11.2071
ENSG00000118046.14	0.000587632	0.0168661	1.52849	0.126401	0.950852	-11.2076
ENSG00000169246.16	-0.00372865	0.0827797	-1.52582	0.127064	0.950852	-11.2117
ENSG00000172247.3	0.00364468	0.0959994	1.52202	0.128016	0.950852	-11.2175
ENSG00000175518.6	0.000346477	0.00988642	1.52134	0.128186	0.950852	-11.2185
ENSG00000134748.12	9.15781e-06	0.000300043	1.52032	0.128442	0.950852	-11.2201
ENSG00000167461.11	-0.000177296	0.00381357	-1.52028	0.128452	0.950852	-11.2202
ENSG00000138095.18	-0.000104483	0.0095585	-1.51977	0.128578	0.950852	-11.2209
ENSG00000240350.2	-2.42493e-05	0.000627208	-1.51949	0.12865	0.950852	-11.2214
ENSG00000185414.19	-0.000740334	0.0149371	-1.51908	0.128753	0.950852	-11.222
ENSG00000103550.13	0.00138127	0.0348007	1.51894	0.128789	0.950852	-11.2222
ENSG00000151468.10	-0.00154355	0.0418832	-1.51855	0.128886	0.950852	-11.2228
ENSG00000136051.13	-8.65266e-07	1.70169e-05	-1.51741	0.129173	0.950852	-11.2245
ENSG00000084110.10	0.000255576	0.00587455	1.51702	0.129272	0.950852	-11.2251
ENSG00000065308.4	-0.000633632	0.0157546	-1.51667	0.129361	0.950852	-11.2256
ENSG00000166165.12	-0.000108208	0.00276206	-1.51653	0.129395	0.950852	-11.2258
ENSG00000104983.8	0.000293214	0.00992055	1.51638	0.129435	0.950852	-11.2261
ENSG00000163823.3	-0.00472333	0.318245	-1.51329	0.130217	0.950852	-11.2308
ENSG00000189068.9	-0.00397759	0.0732486	-1.51329	0.130217	0.950852	-11.2308
ENSG00000072694.20	-0.0001122	0.00230955	-1.5129	0.130316	0.950852	-11.2313
ENSG00000122696.13	0.000163704	0.00253378	1.51189	0.130572	0.950852	-11.2329
ENSG00000144909.7	2.46525e-05	0.000430553	1.51124	0.130737	0.950852	-11.2339
ENSG00000176978.13	-0.000129784	0.00527899	-1.50891	0.131331	0.950852	-11.2374
ENSG00000076248.10	2.2143e-05	0.000520836	1.50887	0.131343	0.950852	-11.2374
ENSG00000250067.11	0.000163416	0.0033737	1.50847	0.131445	0.950852	-11.238
ENSG00000100445.17	0.00596908	0.331025	1.50846	0.131448	0.950852	-11.2381
ENSG00000146386.7	0.003791	0.167501	1.50815	0.131527	0.950852	-11.2385
ENSG00000160233.7	0.00112028	0.0188053	1.50749	0.131696	0.950852	-11.2395
ENSG00000108389.9	5.11625e-06	0.000110274	1.50726	0.131754	0.950852	-11.2399
ENSG00000132478.9	-0.000442664	0.0159275	-1.50643	0.131966	0.950852	-11.2411
ENSG00000111424.10	4.24166e-05	0.00100012	1.50643	0.131967	0.950852	-11.2411
ENSG00000141580.15	0.000320125	0.00636949	1.50456	0.132449	0.950852	-11.2439
ENSG00000257354.2	-0.000158334	0.00352943	-1.50449	0.132465	0.950852	-11.244
ENSG00000118181.10	-4.71e-05	0.000569556	-1.50401	0.132589	0.950852	-11.2448
ENSG00000143753.12	-0.00131598	0.0253917	-1.50342	0.132742	0.950852	-11.2456
ENSG00000153898.12	-0.000285561	0.0116986	-1.50293	0.132869	0.950852	-11.2464
ENSG00000101310.14	-0.000243844	0.0104413	-1.50284	0.132891	0.950852	-11.2465
ENSG00000085998.13	-2.03541e-06	4.3461e-05	-1.50213	0.133075	0.950852	-11.2476
ENSG00000131043.11	2.15523e-06	4.18098e-05	1.50067	0.133452	0.950852	-11.2498
ENSG00000215252.11	0.00122446	0.0395001	1.50066	0.133454	0.950852	-11.2498
ENSG00000095397.13	0.000187572	0.00640571	1.50062	0.133464	0.950852	-11.2498
ENSG00000259182.5	-0.000371287	0.00842062	-1.50036	0.133531	0.950852	-11.2502
ENSG00000254986.7	0.00103039	0.0268797	1.49998	0.133629	0.950852	-11.2508
ENSG00000174851.15	0.0003114	0.0130598	1.49963	0.13372	0.950852	-11.2513
ENSG00000174483.19	0.000501173	0.0105915	1.49931	0.133803	0.950852	-11.2518
ENSG00000079332.14	-2.56605e-06	5.19776e-05	-1.49868	0.133967	0.950852	-11.2528
ENSG00000110888.17	0.000488683	0.0176973	1.49851	0.134012	0.950852	-11.253
ENSG00000183044.11	-0.00107965	0.0339197	-1.49784	0.134186	0.950852	-11.254
ENSG00000172667.10	-0.000255274	0.00312649	-1.4968	0.134456	0.950852	-11.2556
ENSG00000111328.6	-0.000739649	0.0242048	-1.49558	0.134774	0.950852	-11.2574
ENSG00000142669.14	3.49821e-05	0.00204068	1.49534	0.134837	0.950852	-11.2578
ENSG00000185432.11	0.000130266	0.00373137	1.4944	0.135081	0.950852	-11.2592
ENSG00000091490.10	0.00106359	0.0309924	1.49436	0.135093	0.950852	-11.2592
ENSG00000198721.12	0.000213629	0.00482691	1.49347	0.135325	0.950852	-11.2606
ENSG00000138376.10	-0.00233612	0.113177	-1.49294	0.135465	0.950852	-11.2613
ENSG00000166263.13	-0.000444441	0.00538613	-1.49265	0.13554	0.950852	-11.2618
ENSG00000155906.16	-0.000819444	0.0265056	-1.49222	0.135653	0.950852	-11.2624
ENSG00000125534.9	-7.82966e-05	0.00163979	-1.49178	0.135768	0.950852	-11.2631
ENSG00000174953.13	7.07706e-05	0.00380637	1.49135	0.13588	0.950852	-11.2637
ENSG00000172059.10	0.000295733	0.0141292	1.49008	0.136214	0.950852	-11.2656
ENSG00000174791.10	0.00137613	0.0615147	1.49005	0.136223	0.950852	-11.2657
ENSG00000144134.18	-0.000463461	0.012948	-1.48931	0.136415	0.950852	-11.2667
ENSG00000070718.11	0.000205917	0.00777572	1.48911	0.13647	0.950852	-11.2671
ENSG00000118640.10	-3.30917e-05	0.0012733	-1.48893	0.136515	0.950852	-11.2673
ENSG00000151164.18	-0.000111881	0.00284913	-1.48875	0.136563	0.950852	-11.2676
ENSG00000120519.14	0.000324611	0.00742194	1.48844	0.136645	0.950852	-11.2681
ENSG00000138131.3	-0.000741859	0.0243209	-1.48824	0.136698	0.950852	-11.2683
ENSG00000152465.17	-0.000661022	0.0126197	-1.48797	0.13677	0.950852	-11.2688
ENSG00000145868.16	-0.00016335	0.00382043	-1.48775	0.136828	0.950852	-11.2691
ENSG00000099290.15	-0.000335893	0.00837359	-1.48705	0.137012	0.950852	-11.2701
ENSG00000223768.1	-0.000134682	0.00362242	-1.48673	0.137096	0.950852	-11.2706
ENSG00000246898.1	0.009955	0.582785	1.48604	0.137279	0.950852	-11.2716
ENSG00000132681.16	-0.0343924	1.12463	-1.48566	0.137379	0.950852	-11.2722
ENSG00000008869.11	-3.9721e-07	4.10009e-06	-1.4852	0.137501	0.950852	-11.2729
ENSG00000136045.11	0.00232756	0.0745691	1.48519	0.137503	0.950852	-11.2729
ENSG00000173085.13	0.000136755	0.00270612	1.48432	0.137733	0.950852	-11.2742
ENSG00000106052.13	-2.71799e-05	0.00101315	-1.48424	0.137757	0.950852	-11.2743
ENSG00000064270.12	0.00172399	0.0681849	1.48416	0.137778	0.950852	-11.2744
ENSG00000140853.15	0.00127667	0.0789257	1.484	0.13782	0.950852	-11.2747
ENSG00000105376.4	-5.4214e-05	0.00107541	-1.48392	0.137841	0.950852	-11.2748
ENSG00000124116.18	0.00167478	0.0735504	1.48341	0.137976	0.950852	-11.2755
ENSG00000185261.14	0.000765872	0.0183085	1.48293	0.138104	0.950852	-11.2762
ENSG00000121897.14	4.3551e-05	0.00161707	1.48198	0.138356	0.950852	-11.2776
ENSG00000018699.11	-0.000121725	0.00521699	-1.48164	0.138447	0.950852	-11.2782
ENSG00000130844.16	6.47363e-05	0.0019626	1.48082	0.138665	0.950852	-11.2794
ENSG00000111490.12	-0.000320263	0.00902592	-1.48056	0.138735	0.950852	-11.2798
ENSG00000160588.9	0.00116447	0.0385234	1.48021	0.138829	0.950852	-11.2803
ENSG00000170627.10	0.000911923	0.0144379	1.47885	0.139191	0.950852	-11.2823
ENSG00000163191.5	2.23726e-05	0.000680269	1.47868	0.139238	0.950852	-11.2825
ENSG00000164010.13	-0.000159828	0.00240981	-1.47787	0.139453	0.950852	-11.2837
ENSG00000106686.16	-0.000576856	0.0156275	-1.4778	0.139472	0.950852	-11.2838
ENSG00000206127.10	-0.000344409	0.0108443	-1.47748	0.139557	0.950852	-11.2843
ENSG00000169762.16	-0.000239403	0.00591244	-1.47733	0.139598	0.950852	-11.2845
ENSG00000080345.17	1.87397e-05	0.00165079	1.47708	0.139666	0.950852	-11.2849
ENSG00000129083.12	0.00047017	0.0190279	1.47697	0.139693	0.950852	-11.2851
ENSG00000006831.9	0.00108831	0.0632584	1.47692	0.139708	0.950852	-11.2851
ENSG00000134996.11	-3.52163e-05	0.000971809	-1.47688	0.139719	0.950852	-11.2852
ENSG00000111266.8	-0.000312075	0.00843676	-1.47634	0.139862	0.950852	-11.286
ENSG00000158604.14	-0.000477246	0.0141548	-1.47491	0.140248	0.950852	-11.2881
ENSG00000129003.15	-0.000312059	0.00885457	-1.47488	0.140255	0.950852	-11.2881
ENSG00000134780.9	-0.00043386	0.0148129	-1.47441	0.140381	0.950852	-11.2888
ENSG00000177710.5	0.00339963	0.167367	1.4741	0.140465	0.950852	-11.2893
ENSG00000111331.12	-0.000335934	0.0154391	-1.47392	0.140513	0.950852	-11.2896
ENSG00000196652.11	-1.90375e-05	0.000562927	-1.47359	0.140602	0.950852	-11.29
ENSG00000205786.8	-0.000458937	0.00998547	-1.47325	0.140693	0.950852	-11.2905
ENSG00000221946.7	0.000553517	0.0209528	1.47308	0.140741	0.950852	-11.2908
ENSG00000237879.1	0.00231581	0.0977595	1.472	0.141032	0.950852	-11.2924
ENSG00000086570.12	-0.000114811	0.00239826	-1.47021	0.141516	0.950852	-11.295
ENSG00000141682.11	-9.2588e-05	0.00180834	-1.46988	0.141605	0.950852	-11.2955
ENSG00000141759.14	4.06724e-05	0.00340825	1.46901	0.141839	0.950852	-11.2968
ENSG00000151490.13	-0.000171096	0.00313944	-1.46898	0.141848	0.950852	-11.2968
ENSG00000204713.10	-0.00182218	0.0802886	-1.46853	0.14197	0.950852	-11.2975
ENSG00000272871.1	0.00247185	0.105411	1.4671	0.142359	0.950852	-11.2996
ENSG00000255002.1	-0.00853754	0.431622	-1.46704	0.142375	0.950852	-11.2997
ENSG00000141527.16	0.00403304	0.094795	1.46704	0.142375	0.950852	-11.2997
ENSG00000004534.14	-0.00144568	0.0660277	-1.4667	0.142468	0.950852	-11.3002
ENSG00000122674.11	-0.00205146	0.0780153	-1.46667	0.142477	0.950852	-11.3002
ENSG00000169567.11	4.01114e-05	0.000812856	1.46661	0.142493	0.950852	-11.3003
ENSG00000103174.11	0.000499309	0.0112119	1.46652	0.142518	0.950852	-11.3004
ENSG00000116213.15	0.000778126	0.0219652	1.46603	0.142651	0.950852	-11.3012
ENSG00000138496.16	0.00015627	0.00527078	1.46588	0.142693	0.950852	-11.3014
ENSG00000198624.12	0.000699925	0.0277409	1.46579	0.142715	0.950852	-11.3015
ENSG00000072864.14	0.00140183	0.0308774	1.46555	0.142782	0.950852	-11.3019
ENSG00000152520.13	1.13709e-05	0.000330698	1.46476	0.142997	0.950852	-11.303
ENSG00000154127.9	0.000733902	0.0123054	1.46449	0.143071	0.950852	-11.3034
ENSG00000165280.15	-0.000485569	0.00612316	-1.46373	0.143277	0.950852	-11.3045
ENSG00000180096.11	2.14656e-06	5.02588e-05	1.46259	0.143591	0.950852	-11.3062
ENSG00000127946.16	-0.00105985	0.0422203	-1.46232	0.143664	0.950852	-11.3066
ENSG00000138286.14	-0.00131485	0.0432138	-1.46191	0.143775	0.950852	-11.3072
ENSG00000119411.10	-0.000605611	0.0150343	-1.46168	0.143839	0.950852	-11.3075
ENSG00000263004.1	-0.000889494	0.020928	-1.46142	0.143909	0.950852	-11.3079
ENSG00000109956.12	-0.000494017	0.00771386	-1.46017	0.144255	0.950852	-11.3097
ENSG00000156966.6	0.0002802	0.0107618	1.45971	0.14438	0.950852	-11.3104
ENSG00000113231.13	-0.00122784	0.0831618	-1.45899	0.144578	0.950852	-11.3114
ENSG00000254858.9	-0.000214201	0.00347759	-1.45845	0.144728	0.950852	-11.3122
ENSG00000021762.19	-0.000124418	0.00289415	-1.45804	0.14484	0.950852	-11.3128
ENSG00000138074.14	0.000481306	0.00652696	1.45744	0.145005	0.950852	-11.3137
ENSG00000152620.12	0.000132002	0.00423532	1.45713	0.145091	0.950852	-11.3142
ENSG00000152439.12	0.00021287	0.00597198	1.45702	0.145122	0.950852	-11.3143
ENSG00000197837.3	-5.20144e-05	0.00111413	-1.45636	0.145303	0.950852	-11.3153
ENSG00000253958.1	-0.00107975	0.0284673	-1.45614	0.145364	0.950852	-11.3156
ENSG00000115350.11	3.97204e-05	0.00100308	1.45609	0.145377	0.950852	-11.3157
ENSG00000057252.12	-0.00502875	0.137555	-1.45599	0.145405	0.950852	-11.3158
ENSG00000105971.14	-0.000171329	0.00454808	-1.45512	0.145645	0.950852	-11.3171
ENSG00000149131.15	-0.000209646	0.00705666	-1.45439	0.145848	0.950852	-11.3181
ENSG00000147471.11	0.000726135	0.0156527	1.45384	0.146002	0.950852	-11.319
ENSG00000096006.11	0.000291131	0.00788233	1.45346	0.146105	0.950852	-11.3195
ENSG00000135083.14	-0.000109835	0.0026415	-1.45341	0.146121	0.950852	-11.3196
ENSG00000076685.18	0.000168664	0.00366389	1.45329	0.146153	0.950852	-11.3197
ENSG00000204248.10	0.000952012	0.0467448	1.45318	0.146185	0.950852	-11.3199
ENSG00000170265.11	7.86567e-06	0.000242093	1.4529	0.146261	0.950852	-11.3203
ENSG00000145882.10	-0.00396175	0.0991989	-1.45211	0.146483	0.950852	-11.3215
ENSG00000105186.15	-0.00249369	0.202931	-1.45194	0.146529	0.950852	-11.3217
ENSG00000181666.17	0.000106446	0.0033634	1.4519	0.14654	0.950852	-11.3218
ENSG00000006607.13	-0.00113728	0.116331	-1.4516	0.146624	0.950852	-11.3222
ENSG00000215915.9	0.00101727	0.0555329	1.45081	0.146842	0.950852	-11.3233
ENSG00000251576.1	2.46095e-05	0.000476468	1.44899	0.147351	0.950852	-11.326
ENSG00000169026.12	0.000719757	0.0133385	1.44886	0.147386	0.950852	-11.3262
ENSG00000230563.2	-0.00177799	0.190296	-1.44873	0.147423	0.950852	-11.3264
ENSG00000136100.12	0.000123185	0.00259794	1.44821	0.14757	0.950852	-11.3271
ENSG00000157322.17	0.000775982	0.0165615	1.44816	0.147584	0.950852	-11.3272
ENSG00000175931.12	-3.45509e-05	0.000797864	-1.44782	0.147678	0.950852	-11.3277
ENSG00000134058.11	0.00016597	0.00393305	1.44781	0.14768	0.950852	-11.3277
ENSG00000187741.14	0.000140915	0.00286173	1.44739	0.147797	0.950852	-11.3283
ENSG00000167083.6	-5.17295e-05	0.00169605	-1.44737	0.147804	0.950852	-11.3283
ENSG00000172594.12	0.00298042	0.081551	1.44709	0.147883	0.950852	-11.3287
ENSG00000225434.2	0.000950859	0.0480635	1.44704	0.147895	0.950852	-11.3288
ENSG00000117586.10	-1.98755e-05	0.000761208	-1.44664	0.148007	0.950852	-11.3294
ENSG00000129055.12	-0.000425711	0.0209321	-1.4466	0.148019	0.950852	-11.3294
ENSG00000176749.8	-0.000101264	0.00833838	-1.44656	0.14803	0.950852	-11.3295
ENSG00000255587.7	-0.000472744	0.00905149	-1.44512	0.148434	0.952607	-11.3316
ENSG00000114779.19	2.80696e-06	8.75747e-05	1.44375	0.14882	0.953014	-11.3336
ENSG00000198520.10	-6.05998e-05	0.00247913	-1.44374	0.148824	0.953014	-11.3336
ENSG00000111906.17	-0.00755046	0.320554	-1.44277	0.149095	0.953014	-11.335
ENSG00000141905.17	9.25657e-05	0.00231932	1.44262	0.149139	0.953014	-11.3352
ENSG00000140009.18	0.00086626	0.0353235	1.44243	0.149192	0.953014	-11.3355
ENSG00000072609.17	1.53002e-05	0.000245224	1.44092	0.149618	0.953014	-11.3376
ENSG00000148600.14	-4.74537e-05	0.00128341	-1.44078	0.149658	0.953014	-11.3379
ENSG00000182923.16	-0.000778688	0.0439893	-1.44069	0.149684	0.953014	-11.338
ENSG00000157456.7	1.76698e-05	0.000444707	1.4404	0.149764	0.953014	-11.3384
ENSG00000236682.1	0.0113877	0.42234	1.44016	0.149834	0.953014	-11.3387
ENSG00000104883.7	-0.0143858	0.473032	-1.43882	0.150212	0.953014	-11.3407
ENSG00000196345.12	0.000173882	0.0023774	1.43866	0.150256	0.953014	-11.3409
ENSG00000114739.13	0.00110237	0.0463465	1.43866	0.150258	0.953014	-11.3409
ENSG00000204604.9	-0.000176746	0.00390738	-1.43838	0.150338	0.953014	-11.3413
ENSG00000068654.15	-0.00036177	0.015374	-1.43734	0.150631	0.954041	-11.3428
ENSG00000136026.13	-7.6894e-06	0.000218626	-1.4367	0.150815	0.954235	-11.3437
ENSG00000102763.17	0.000144684	0.00742375	1.43631	0.150925	0.954235	-11.3443
ENSG00000147955.16	0.000556338	0.025485	1.43553	0.151148	0.954812	-11.3454
ENSG00000167333.12	0.000119867	0.00214859	1.43376	0.151651	0.957155	-11.3479
ENSG00000159720.11	-7.02189e-06	0.0002578	-1.4327	0.151954	0.958161	-11.3495
ENSG00000189190.9	-0.000831635	0.0135198	-1.43079	0.152502	0.958161	-11.3522
ENSG00000103415.11	7.1575e-05	0.00338436	1.43046	0.152596	0.958161	-11.3527
ENSG00000104835.14	4.32893e-05	0.00145926	1.43029	0.152643	0.958161	-11.3529
ENSG00000135540.11	0.000692943	0.0192259	1.42985	0.152771	0.958161	-11.3535
ENSG00000142185.16	-0.000822383	0.0151322	-1.42984	0.152773	0.958161	-11.3536
ENSG00000076067.12	-4.58389e-05	0.000989029	-1.42896	0.153025	0.958161	-11.3548
ENSG00000085871.8	0.00142057	0.0384814	1.4287	0.153102	0.958161	-11.3552
ENSG00000106477.18	-0.000135357	0.00423739	-1.4284	0.153187	0.958161	-11.3556
ENSG00000101265.15	-1.03968e-05	0.000165558	-1.42758	0.153423	0.958161	-11.3568
ENSG00000254505.9	-5.98891e-05	0.00338671	-1.42739	0.153478	0.958161	-11.3571
ENSG00000103253.17	3.96762e-06	9.26393e-05	1.42698	0.153595	0.958161	-11.3576
ENSG00000100890.15	-0.000128372	0.00744753	-1.42678	0.153655	0.958161	-11.3579
ENSG00000163155.11	4.3002e-05	0.00415916	1.42601	0.153877	0.958161	-11.359
ENSG00000198053.11	-0.000130783	0.00346594	-1.42523	0.154101	0.958161	-11.3601
ENSG00000020922.12	0.00313629	0.100183	1.42228	0.154957	0.958161	-11.3643
ENSG00000169981.10	4.00967e-05	0.000494862	1.41993	0.155638	0.958161	-11.3677
ENSG00000119522.16	-9.60804e-05	0.00330136	-1.4198	0.155677	0.958161	-11.3679
ENSG00000133030.20	-0.00024607	0.00642842	-1.41895	0.155924	0.958161	-11.3691
ENSG00000116783.14	-0.000386448	0.0116038	-1.41872	0.155991	0.958161	-11.3694
ENSG00000112812.15	-0.000544395	0.012726	-1.41855	0.15604	0.958161	-11.3696
ENSG00000243789.10	0.000171215	0.00361748	1.41783	0.156251	0.958161	-11.3707
ENSG00000213462.4	0.00294893	0.0741105	1.41778	0.156265	0.958161	-11.3707
ENSG00000212719.10	0.00110829	0.0304001	1.41775	0.156275	0.958161	-11.3708
ENSG00000110195.12	0.00104743	0.0358419	1.41766	0.1563	0.958161	-11.3709
ENSG00000138311.15	3.14114e-05	0.00106304	1.41732	0.156399	0.958161	-11.3714
ENSG00000264343.5	-0.000259685	0.00705909	-1.4173	0.156406	0.958161	-11.3714
ENSG00000160949.16	0.000284422	0.00818216	1.41723	0.156426	0.958161	-11.3715
ENSG00000255328.1	0.0185228	0.680237	1.41709	0.156468	0.958161	-11.3717
ENSG00000273456.1	0.00100516	0.0110142	1.41707	0.156473	0.958161	-11.3717
ENSG00000167077.12	-0.000559906	0.0125461	-1.41671	0.156577	0.958161	-11.3722
ENSG00000123338.12	0.000118296	0.00280886	1.41656	0.156621	0.958161	-11.3724
ENSG00000187824.8	-0.00095428	0.0394322	-1.41651	0.156636	0.958161	-11.3725
ENSG00000197417.7	-0.000153101	0.0038581	-1.41579	0.156848	0.958161	-11.3735
ENSG00000117791.15	0.00900604	0.554296	1.4146	0.157197	0.958161	-11.3752
ENSG00000164938.13	-8.89044e-05	0.00302108	-1.41436	0.157266	0.958161	-11.3756
ENSG00000090621.13	0.000168778	0.00674279	1.41372	0.157455	0.958161	-11.3765
ENSG00000160932.10	3.33807e-05	0.000827076	1.4136	0.15749	0.958161	-11.3766
ENSG00000125249.6	0.000174066	0.00987752	1.41343	0.157538	0.958161	-11.3769
ENSG00000133661.15	0.00036609	0.0123345	1.41334	0.157567	0.958161	-11.377
ENSG00000106299.7	5.66872e-05	0.00161035	1.41324	0.157595	0.958161	-11.3771
ENSG00000171847.10	-0.000390352	0.0184474	-1.41314	0.157626	0.958161	-11.3773
ENSG00000197888.2	0.00317568	0.122968	1.41275	0.157738	0.958161	-11.3778
ENSG00000182087.12	-2.59102e-05	0.000666593	-1.41238	0.15785	0.958161	-11.3784
ENSG00000064313.11	8.0083e-06	0.00019799	1.4115	0.158107	0.958161	-11.3796
ENSG00000214357.8	0.000239821	0.0077762	1.41119	0.158198	0.958161	-11.38
ENSG00000196268.11	2.52433e-05	0.000373002	1.41016	0.158501	0.958161	-11.3815
ENSG00000124767.6	-0.00088572	0.0246325	-1.40881	0.158903	0.958161	-11.3834
ENSG00000271383.6	5.92248e-05	0.00143298	1.40783	0.159192	0.958161	-11.3848
ENSG00000125743.10	8.57659e-06	0.000128116	1.40662	0.159552	0.958161	-11.3865
ENSG00000122692.8	0.000165672	0.00345884	1.40561	0.159851	0.958161	-11.3879
ENSG00000144043.11	0.000408379	0.0154676	1.40557	0.159863	0.958161	-11.388
ENSG00000146399.1	0.000429671	0.00982584	1.40535	0.159927	0.958161	-11.3883
ENSG00000158195.10	0.00016371	0.00889984	1.40522	0.159966	0.958161	-11.3885
ENSG00000171503.11	0.000116514	0.00231398	1.40484	0.160078	0.958161	-11.389
ENSG00000137474.19	-0.00101862	0.0225173	-1.40444	0.160197	0.958161	-11.3895
ENSG00000060069.16	-0.0110544	0.367468	-1.40421	0.160267	0.958161	-11.3899
ENSG00000187037.8	-0.00012682	0.0031607	-1.40418	0.160276	0.958161	-11.3899
ENSG00000184378.2	-0.00168589	0.0568293	-1.40407	0.16031	0.958161	-11.3901
ENSG00000122591.11	-0.000457071	0.0161802	-1.40394	0.160347	0.958161	-11.3902
ENSG00000204677.10	0.00019347	0.00615037	1.40387	0.160367	0.958161	-11.3903
ENSG00000117682.16	-0.000564526	0.0292205	-1.40379	0.160392	0.958161	-11.3905
ENSG00000182240.15	-0.000251972	0.00914862	-1.40339	0.160512	0.958161	-11.391
ENSG00000204020.5	-0.00024051	0.00954104	-1.4032	0.160567	0.958161	-11.3913
ENSG00000134265.12	-0.000744145	0.0486149	-1.40304	0.160615	0.958161	-11.3915
ENSG00000197576.13	-0.000991698	0.0403232	-1.40292	0.160651	0.958161	-11.3917
ENSG00000165655.16	0.000673204	0.0164693	1.40288	0.160662	0.958161	-11.3917
ENSG00000140876.11	0.0103955	0.645432	1.40216	0.160876	0.958649	-11.3927
ENSG00000115902.10	8.75576e-05	0.00228992	1.40029	0.161436	0.959065	-11.3954
ENSG00000055208.18	8.27166e-05	0.00330774	1.40008	0.161499	0.959065	-11.3957
ENSG00000213719.8	4.17964e-06	9.73069e-05	1.40006	0.161504	0.959065	-11.3957
ENSG00000242265.5	-0.00133805	0.0657875	-1.39977	0.161593	0.959065	-11.3961
ENSG00000162244.10	-2.082e-05	0.000256309	-1.39972	0.161608	0.959065	-11.3962
ENSG00000273542.1	-6.35619e-05	0.000874278	-1.39834	0.162022	0.959661	-11.3981
ENSG00000244509.3	-0.000769289	0.0310574	-1.39771	0.16221	0.959661	-11.399
ENSG00000164284.14	3.14826e-05	0.000711254	1.39771	0.162211	0.959661	-11.399
ENSG00000106780.8	2.93825e-05	0.000843818	1.39762	0.162237	0.959661	-11.3991
ENSG00000171368.11	-0.000120132	0.00287881	-1.39689	0.162457	0.960181	-11.4001
ENSG00000176422.13	-0.000465808	0.016011	-1.39448	0.163182	0.961285	-11.4035
ENSG00000047365.11	-1.44902e-05	0.000467845	-1.39425	0.163252	0.961285	-11.4038
ENSG00000070444.14	-0.00017842	0.00424457	-1.39298	0.163636	0.961285	-11.4056
ENSG00000120262.9	0.00190758	0.0334843	1.39271	0.163718	0.961285	-11.406
ENSG00000251221.1	0.000437895	0.0107322	1.39245	0.163796	0.961285	-11.4063
ENSG00000111452.12	-0.000510759	0.0166849	-1.39229	0.163844	0.961285	-11.4065
ENSG00000151552.11	0.00102622	0.0140631	1.39204	0.163922	0.961285	-11.4069
ENSG00000182782.7	1.09317e-05	0.000361617	1.39167	0.164033	0.961285	-11.4074
ENSG00000106460.18	-0.000807197	0.0258101	-1.39147	0.164093	0.961285	-11.4077
ENSG00000145979.17	-0.0048928	0.0884937	-1.39081	0.164295	0.961285	-11.4086
ENSG00000128891.15	1.79609e-05	0.000346305	1.38923	0.164773	0.961285	-11.4108
ENSG00000184076.13	-2.62258e-05	0.00112733	-1.3892	0.164781	0.961285	-11.4108
ENSG00000038945.14	-0.00295278	0.197428	-1.38896	0.164854	0.961285	-11.4112
ENSG00000168958.19	-0.000122407	0.00542911	-1.38867	0.164944	0.961285	-11.4116
ENSG00000169180.11	-1.21726e-05	0.000209256	-1.38846	0.165008	0.961285	-11.4119
ENSG00000154227.13	0.00222849	0.0666222	1.38749	0.165302	0.961285	-11.4132
ENSG00000165138.17	-0.00031793	0.0159066	-1.38717	0.165401	0.961285	-11.4137
ENSG00000171631.14	3.94581e-06	8.74261e-05	1.38703	0.165443	0.961285	-11.4138
ENSG00000224638.1	0.000887636	0.0454403	1.38689	0.165485	0.961285	-11.414
ENSG00000112941.13	-7.47026e-06	0.000208702	-1.38655	0.165588	0.961285	-11.4145
ENSG00000277149.4	0.0168765	0.957849	1.38585	0.165802	0.961285	-11.4155
ENSG00000151151.5	0.000811752	0.0215087	1.38555	0.165896	0.961285	-11.4159
ENSG00000185761.10	4.3748e-05	0.00186703	1.38531	0.165967	0.961285	-11.4162
ENSG00000137601.16	-1.63542e-05	0.00103042	-1.385	0.166063	0.961285	-11.4167
ENSG00000111696.11	-0.000460139	0.0105636	-1.38494	0.166082	0.961285	-11.4167
ENSG00000088256.8	8.21144e-05	0.00364226	1.38408	0.166344	0.961285	-11.4179
ENSG00000168228.14	0.000298601	0.00602048	1.38397	0.166377	0.961285	-11.4181
ENSG00000184508.10	7.54231e-05	0.00244341	1.3839	0.166398	0.961285	-11.4182
ENSG00000137225.12	-0.00509735	0.203269	-1.38279	0.166739	0.961285	-11.4197
ENSG00000077238.13	0.00022701	0.00795641	1.38177	0.167053	0.961285	-11.4211
ENSG00000083642.18	-3.88917e-05	0.000874497	-1.3815	0.167137	0.961285	-11.4215
ENSG00000164219.9	7.77889e-06	0.000298285	1.38123	0.167218	0.961285	-11.4219
ENSG00000111877.17	0.000391431	0.0170781	1.37964	0.167707	0.961285	-11.4241
ENSG00000102977.13	2.33981e-05	0.000475194	1.37953	0.167743	0.961285	-11.4242
ENSG00000136891.13	-1.56368e-05	0.000314161	-1.37838	0.168095	0.961285	-11.4258
ENSG00000182393.2	-0.000247706	0.00374435	-1.37827	0.168131	0.961285	-11.426
ENSG00000267731.1	-0.00237466	0.118272	-1.3779	0.168244	0.961285	-11.4265
ENSG00000095787.21	5.15067e-05	0.00124892	1.37785	0.168261	0.961285	-11.4265
ENSG00000119725.18	-0.000825684	0.0331754	-1.37731	0.168426	0.961285	-11.4273
ENSG00000163466.15	-9.82587e-06	0.000290775	-1.37725	0.168445	0.961285	-11.4274
ENSG00000162399.6	-0.000469435	0.0177624	-1.37667	0.168625	0.961285	-11.4282
ENSG00000174749.5	0.000255305	0.00916427	1.37617	0.168778	0.961285	-11.4288
ENSG00000137185.11	-0.000412288	0.0129932	-1.37579	0.168898	0.961285	-11.4294
ENSG00000101236.16	0.000148518	0.00310906	1.37435	0.169342	0.961285	-11.4313
ENSG00000227740.1	-2.44597e-05	0.00137004	-1.37412	0.169416	0.961285	-11.4317
ENSG00000007520.3	-5.61415e-05	0.00263098	-1.37402	0.169446	0.961285	-11.4318
ENSG00000204161.13	-0.00120618	0.0345855	-1.37395	0.169466	0.961285	-11.4319
ENSG00000099956.18	-0.000288754	0.00480493	-1.37353	0.169597	0.961285	-11.4325
ENSG00000181827.14	-1.98551e-05	0.000648793	-1.3732	0.169701	0.961285	-11.4329
ENSG00000166024.13	-5.66603e-05	0.00130943	-1.37283	0.169814	0.961285	-11.4334
ENSG00000176973.7	-0.000101978	0.00169924	-1.37266	0.169869	0.961285	-11.4337
ENSG00000111875.7	-0.000378605	0.00966083	-1.37265	0.16987	0.961285	-11.4337
ENSG00000141232.4	-0.00217128	0.0511574	-1.37211	0.17004	0.961285	-11.4344
ENSG00000169432.14	0.00434654	0.166474	1.37174	0.170155	0.961285	-11.4349
ENSG00000117748.9	-0.00142369	0.051613	-1.37144	0.170247	0.961285	-11.4353
ENSG00000270127.2	0.000951525	0.0228902	1.37135	0.170275	0.961285	-11.4355
ENSG00000183520.11	0.000137808	0.00451471	1.37041	0.170571	0.961285	-11.4368
ENSG00000158748.3	0.00311612	0.0552328	1.37023	0.170627	0.961285	-11.437
ENSG00000198478.7	0.000409127	0.0178189	1.37012	0.170658	0.961285	-11.4372
ENSG00000204577.11	-0.00181129	0.0908037	-1.37	0.170698	0.961285	-11.4373
ENSG00000136011.14	-0.000912973	0.0216229	-1.36971	0.170787	0.961285	-11.4377
ENSG00000188026.12	-0.00129157	0.101363	-1.36947	0.170863	0.961285	-11.438
ENSG00000198585.11	-0.000116124	0.00436143	-1.36704	0.171622	0.962645	-11.4414
ENSG00000135617.3	-3.39684e-05	0.00207398	-1.367	0.171635	0.962645	-11.4414
ENSG00000167208.14	0.000155486	0.00846486	1.36674	0.171718	0.962645	-11.4418
ENSG00000137168.7	-0.000463869	0.0157716	-1.36523	0.17219	0.962645	-11.4438
ENSG00000168060.15	-0.000302116	0.0212566	-1.36516	0.172212	0.962645	-11.4439
ENSG00000104093.13	-0.000110893	0.00290706	-1.36511	0.172228	0.962645	-11.444
ENSG00000256806.5	-2.67132e-05	0.000668019	-1.36488	0.1723	0.962645	-11.4443
ENSG00000259431.5	-8.76944e-07	1.85071e-05	-1.36458	0.172397	0.962645	-11.4447
ENSG00000106799.12	0.000866166	0.0380088	1.36439	0.172455	0.962645	-11.445
ENSG00000105341.18	-0.000103742	0.00284484	-1.36375	0.172657	0.962645	-11.4459
ENSG00000125450.10	0.00262898	0.269801	1.36338	0.172775	0.962645	-11.4464
ENSG00000213213.13	0.000704212	0.0134395	1.36328	0.172804	0.962645	-11.4465
ENSG00000119714.10	-0.000172414	0.00836902	-1.36161	0.173332	0.962645	-11.4488
ENSG00000027697.13	-1.85392e-05	0.000630067	-1.36137	0.173406	0.962645	-11.4491
ENSG00000181929.11	-5.77046e-05	0.00169007	-1.36124	0.173447	0.962645	-11.4493
ENSG00000110079.16	-0.000256037	0.00487714	-1.36078	0.173595	0.962645	-11.4499
ENSG00000196470.11	0.000260396	0.0103306	1.3605	0.173683	0.962645	-11.4503
ENSG00000104972.15	0.000337876	0.00832555	1.36046	0.173696	0.962645	-11.4504
ENSG00000160307.9	0.0148024	0.429134	1.35958	0.173972	0.962645	-11.4515
ENSG00000140395.8	0.000285336	0.0139598	1.35957	0.173975	0.962645	-11.4515
ENSG00000256128.5	-0.000726015	0.111122	-1.3591	0.174125	0.962645	-11.4522
ENSG00000179144.4	-3.2209e-05	0.000794735	-1.35836	0.174359	0.962645	-11.4532
ENSG00000197780.9	-0.0002091	0.00658344	-1.35834	0.174366	0.962645	-11.4532
ENSG00000213593.9	-0.000385689	0.0176261	-1.35822	0.174404	0.962645	-11.4534
ENSG00000164346.9	-8.84755e-05	0.00190525	-1.35816	0.174423	0.962645	-11.4535
ENSG00000114354.13	0.00173403	0.0793381	1.35613	0.175068	0.964941	-11.4562
ENSG00000063046.17	-0.00109788	0.0396615	-1.35592	0.175135	0.964941	-11.4565
ENSG00000152207.7	0.000300086	0.00665304	1.35497	0.175439	0.964941	-11.4578
ENSG00000273824.1	-0.00903375	0.348166	-1.35407	0.175724	0.964941	-11.459
ENSG00000112599.8	6.12467e-05	0.00178246	1.35375	0.175826	0.964941	-11.4595
ENSG00000196455.7	0.000277886	0.00580577	1.35359	0.175878	0.964941	-11.4597
ENSG00000158457.5	0.000255941	0.00628714	1.35347	0.175915	0.964941	-11.4598
ENSG00000150401.14	-0.000158118	0.00412824	-1.35318	0.176007	0.964941	-11.4602
ENSG00000100503.23	2.40746e-05	0.000579866	1.35309	0.176037	0.964941	-11.4603
ENSG00000162775.14	-8.92927e-05	0.00397166	-1.34941	0.177217	0.966521	-11.4653
ENSG00000100505.13	-0.00216193	0.160946	-1.34931	0.177247	0.966521	-11.4654
ENSG00000235888.1	0.000563142	0.0144242	1.34861	0.177474	0.966521	-11.4664
ENSG00000152926.14	8.85798e-05	0.00226346	1.34851	0.177505	0.966521	-11.4665
ENSG00000275759.1	-0.000218471	0.00603251	-1.34822	0.177599	0.966521	-11.4669
ENSG00000186862.17	-0.00122954	0.0453342	-1.34773	0.177757	0.966521	-11.4676
ENSG00000126698.10	0.000509594	0.00680096	1.34655	0.178134	0.966521	-11.4692
ENSG00000249685.1	-0.00596386	0.280665	-1.34636	0.178195	0.966521	-11.4694
ENSG00000115687.13	-0.00334525	0.100817	-1.34595	0.17833	0.966521	-11.47
ENSG00000188375.4	-0.00307176	0.0869237	-1.34547	0.178483	0.966521	-11.4706
ENSG00000164251.4	0.00211501	0.0419269	1.34529	0.17854	0.966521	-11.4709
ENSG00000146243.13	0.000188188	0.0234569	1.34528	0.178546	0.966521	-11.4709
ENSG00000246526.2	-0.0016709	0.0635147	-1.34444	0.178815	0.966521	-11.472
ENSG00000178913.7	8.72401e-05	0.00178394	1.34432	0.178856	0.966521	-11.4722
ENSG00000263417.4	-0.000290952	0.0082652	-1.34405	0.178942	0.966521	-11.4725
ENSG00000187736.12	0.0010933	0.0425459	1.34403	0.178948	0.966521	-11.4726
ENSG00000102890.14	8.45776e-06	0.000145256	1.34319	0.179219	0.966521	-11.4737
ENSG00000263465.4	-9.07045e-05	0.0026861	-1.34299	0.179285	0.966521	-11.474
ENSG00000125388.19	-0.00171687	0.0337363	-1.34258	0.179419	0.966521	-11.4745
ENSG00000275180.1	-0.000167551	0.00408871	-1.34249	0.179448	0.966521	-11.4746
ENSG00000139187.9	-0.000210007	0.00548942	-1.34226	0.179522	0.966521	-11.4749
ENSG00000114770.16	0.00373688	0.210094	1.34224	0.179528	0.966521	-11.475
ENSG00000070081.15	0.000386553	0.0234471	1.3411	0.179899	0.966521	-11.4765
ENSG00000247982.6	-0.00011673	0.0107178	-1.34049	0.180097	0.966521	-11.4773
ENSG00000104921.14	-0.00013368	0.00609206	-1.34044	0.180112	0.966521	-11.4774
ENSG00000176358.15	-3.13494e-05	0.000873901	-1.34033	0.180149	0.966521	-11.4775
ENSG00000170298.15	0.00303061	0.0795011	1.33974	0.180341	0.966521	-11.4783
ENSG00000181381.13	0.00077092	0.0218767	1.33969	0.180355	0.966521	-11.4784
ENSG00000008513.14	0.0013223	0.0656978	1.33953	0.180408	0.966521	-11.4786
ENSG00000162302.12	0.000593808	0.0238451	1.33939	0.180453	0.966521	-11.4788
ENSG00000110344.9	-4.74456e-05	0.000551807	-1.33938	0.180456	0.966521	-11.4788
ENSG00000103245.13	0.000108986	0.00651731	1.33861	0.180706	0.967145	-11.4798
ENSG00000137501.17	0.000968199	0.0155236	1.33669	0.181336	0.969238	-11.4824
ENSG00000101457.12	0.000907327	0.0360653	1.33619	0.181497	0.969238	-11.4831
ENSG00000092871.16	0.000325768	0.00938575	1.33566	0.18167	0.969238	-11.4838
ENSG00000140464.19	0.000354633	0.0109215	1.33457	0.182027	0.969238	-11.4852
ENSG00000114473.13	0.000113424	0.00370753	1.33427	0.182124	0.969238	-11.4856
ENSG00000066926.10	0.000415768	0.013076	1.33422	0.18214	0.969238	-11.4857
ENSG00000163902.11	0.000163027	0.0044526	1.33409	0.182186	0.969238	-11.4859
ENSG00000034713.7	5.66246e-07	4.96792e-05	1.33351	0.182374	0.969238	-11.4866
ENSG00000171204.12	0.000123978	0.00296504	1.33327	0.182454	0.969238	-11.487
ENSG00000130956.13	-4.45475e-05	0.00193523	-1.33267	0.182649	0.969238	-11.4878
ENSG00000110768.11	0.00137589	0.0694263	1.3326	0.182674	0.969238	-11.4879
ENSG00000149218.4	-0.00079054	0.0532324	-1.33251	0.182701	0.969238	-11.488
ENSG00000143303.11	9.8573e-05	0.0049175	1.3321	0.182839	0.96926	-11.4885
ENSG00000025772.7	0.0032105	0.127381	1.33101	0.183196	0.969289	-11.49
ENSG00000081985.10	4.80441e-05	0.00103598	1.33089	0.183234	0.969289	-11.4901
ENSG00000180011.6	0.00879937	0.292148	1.33025	0.183445	0.969289	-11.491
ENSG00000171574.17	-0.000940409	0.0114006	-1.33018	0.183471	0.969289	-11.4911
ENSG00000121578.12	0.000302928	0.0073771	1.33005	0.183513	0.969289	-11.4913
ENSG00000159110.19	-5.67689e-05	0.0014131	-1.32896	0.183871	0.969836	-11.4927
ENSG00000175416.12	-0.000205241	0.00704517	-1.32892	0.183884	0.969836	-11.4928
ENSG00000065413.18	0.000218272	0.0159991	1.32791	0.184218	0.969995	-11.4941
ENSG00000185163.9	9.62799e-05	0.0074748	1.32717	0.184461	0.969995	-11.4951
ENSG00000116574.5	0.000189528	0.0053989	1.32638	0.184723	0.969995	-11.4961
ENSG00000055130.15	-0.0001614	0.00416905	-1.32604	0.184835	0.969995	-11.4966
ENSG00000108828.15	1.89675e-06	0.000270673	1.32596	0.184862	0.969995	-11.4967
ENSG00000102981.9	7.70642e-05	0.00119309	1.32587	0.184894	0.969995	-11.4968
ENSG00000181523.12	9.2004e-05	0.00222891	1.32533	0.185072	0.969995	-11.4975
ENSG00000084092.6	1.21413e-06	2.82868e-05	1.32519	0.185117	0.969995	-11.4977
ENSG00000186409.14	0.00025304	0.00774969	1.32519	0.185118	0.969995	-11.4977
ENSG00000083845.8	0.000280074	0.00622446	1.32332	0.185739	0.972547	-11.5002
ENSG00000160593.18	0.000223982	0.0109412	1.32176	0.186257	0.973946	-11.5022
ENSG00000083123.14	3.73041e-05	0.000793982	1.32154	0.186333	0.973946	-11.5025
ENSG00000101347.8	-0.000728062	0.0253521	-1.32131	0.186409	0.973946	-11.5028
ENSG00000270030.1	0.00145609	0.0561451	1.31958	0.186984	0.974746	-11.5051
ENSG00000178623.11	0.00186968	0.0805748	1.31924	0.187099	0.974746	-11.5056
ENSG00000093000.18	0.000544698	0.0167031	1.31827	0.187423	0.974746	-11.5068
ENSG00000100297.15	-0.000505023	0.0112832	-1.31813	0.187469	0.974746	-11.507
ENSG00000171045.14	0.000710664	0.0201448	1.31792	0.18754	0.974746	-11.5073
ENSG00000124615.17	1.14026e-05	0.000155794	1.31696	0.187863	0.974746	-11.5086
ENSG00000108509.20	0.000512559	0.0118625	1.31685	0.187898	0.974746	-11.5087
ENSG00000138111.14	0.000207485	0.00576594	1.31659	0.187987	0.974746	-11.5091
ENSG00000100243.20	0.000689561	0.0218139	1.31537	0.188396	0.974746	-11.5107
ENSG00000237940.3	0.00526524	0.178675	1.31535	0.188403	0.974746	-11.5107
ENSG00000104886.11	0.000156701	0.00379239	1.31514	0.188472	0.974746	-11.511
ENSG00000071242.11	0.00203949	0.0374837	1.31497	0.188528	0.974746	-11.5112
ENSG00000197054.11	1.00022e-06	1.85647e-05	1.31483	0.188579	0.974746	-11.5114
ENSG00000119318.12	-2.93143e-06	0.000110145	-1.31457	0.188666	0.974746	-11.5117
ENSG00000126106.13	6.7527e-05	0.00274488	1.31428	0.188761	0.974746	-11.5121
ENSG00000170509.11	-0.000201891	0.00553521	-1.31379	0.188925	0.974746	-11.5127
ENSG00000155465.18	3.38738e-05	0.000929253	1.31363	0.18898	0.974746	-11.513
ENSG00000124780.13	0.0039913	0.103794	1.31241	0.189392	0.974746	-11.5146
ENSG00000272908.1	0.00121902	0.0255212	1.31234	0.189417	0.974746	-11.5147
ENSG00000163536.12	-0.000276568	0.00360232	-1.31207	0.189506	0.974746	-11.515
ENSG00000178988.10	0.000203022	0.00807851	1.31196	0.189544	0.974746	-11.5152
ENSG00000239704.10	-0.000916752	0.0247793	-1.3119	0.189565	0.974746	-11.5152
ENSG00000160013.8	-0.000189974	0.00429154	-1.31134	0.189754	0.974746	-11.516
ENSG00000124256.14	9.66512e-05	0.00281388	1.31092	0.189895	0.974746	-11.5165
ENSG00000111642.14	-7.12228e-06	0.000282601	-1.31028	0.190111	0.974746	-11.5174
ENSG00000213918.10	3.42979e-05	0.00102198	1.31002	0.190198	0.974746	-11.5177
ENSG00000130312.6	-0.000643633	0.00839892	-1.30944	0.190394	0.974746	-11.5184
ENSG00000120318.15	-0.000716749	0.0137298	-1.309	0.190543	0.974746	-11.519
ENSG00000111886.10	-0.000295125	0.0191259	-1.30899	0.190549	0.974746	-11.519
ENSG00000073910.19	-1.7966e-05	0.000769982	-1.30885	0.190594	0.974746	-11.5192
ENSG00000159496.14	0.000764232	0.0338164	1.308	0.190882	0.975191	-11.5203
ENSG00000110075.14	5.75161e-05	0.00174531	1.3078	0.19095	0.975191	-11.5206
ENSG00000262006.1	-0.00301348	0.0717511	-1.30661	0.191354	0.975219	-11.5221
ENSG00000179598.5	-0.00366821	0.10664	-1.30645	0.19141	0.975219	-11.5224
ENSG00000073350.13	0.000135502	0.00904565	1.30593	0.191587	0.975219	-11.523
ENSG00000149679.11	0.000391731	0.0165893	1.3059	0.191598	0.975219	-11.5231
ENSG00000173930.8	-3.74472e-05	0.00114003	-1.30443	0.192097	0.975219	-11.525
ENSG00000178074.5	0.000190705	0.00891212	1.30439	0.19211	0.975219	-11.5251
ENSG00000167930.15	-0.000936808	0.0371929	-1.30409	0.192213	0.975219	-11.5254
ENSG00000279873.2	4.95765e-05	0.000765924	1.30404	0.19223	0.975219	-11.5255
ENSG00000188647.12	-0.00038548	0.0329545	-1.3038	0.192312	0.975219	-11.5258
ENSG00000166851.14	-0.000144111	0.00383593	-1.30337	0.192459	0.975219	-11.5264
ENSG00000162877.12	0.000442512	0.0334697	1.30317	0.192526	0.975219	-11.5266
ENSG00000272079.2	0.000134024	0.00437197	1.30304	0.192569	0.975219	-11.5268
ENSG00000139579.12	3.40821e-05	0.00193307	1.30206	0.192907	0.975509	-11.5281
ENSG00000271780.1	-2.31387e-05	0.00051448	-1.30109	0.193239	0.975509	-11.5294
ENSG00000122642.10	-2.33481e-05	0.00059814	-1.30108	0.193241	0.975509	-11.5294
ENSG00000167565.12	0.000274571	0.00364828	1.30098	0.193277	0.975509	-11.5295
ENSG00000124067.16	2.61611e-05	0.000466727	1.30029	0.193512	0.975509	-11.5304
ENSG00000261098.1	-0.000498554	0.0169782	-1.29984	0.193665	0.975509	-11.531
ENSG00000198792.12	-0.000219894	0.00570082	-1.29906	0.193933	0.975509	-11.532
ENSG00000112137.17	0.000219115	0.00623134	1.29897	0.193965	0.975509	-11.5321
ENSG00000164078.12	-4.59442e-05	0.00286106	-1.2987	0.194057	0.975509	-11.5325
ENSG00000084112.14	1.51293e-05	0.000882325	1.29761	0.194432	0.975509	-11.5339
ENSG00000127804.12	-9.30242e-05	0.00297022	-1.29743	0.194492	0.975509	-11.5341
ENSG00000144488.14	-0.00177735	0.046122	-1.29727	0.194548	0.975509	-11.5343
ENSG00000128322.6	1.12951e-05	0.000389449	1.29685	0.194691	0.975509	-11.5349
ENSG00000166788.9	0.000113988	0.00234879	1.29644	0.194835	0.975509	-11.5354
ENSG00000075151.20	1.26775e-05	0.000316862	1.29598	0.194993	0.975509	-11.536
ENSG00000158156.7	-0.000564268	0.0216959	-1.29534	0.195212	0.975509	-11.5368
ENSG00000110318.13	0.000163868	0.0138051	1.2952	0.195261	0.975509	-11.537
ENSG00000214113.10	0.000659134	0.0274027	1.29487	0.195376	0.975509	-11.5374
ENSG00000177051.5	4.00529e-05	0.000870835	1.29379	0.195747	0.975509	-11.5388
ENSG00000249476.1	0.00223282	0.0871835	1.29276	0.196103	0.975509	-11.5402
ENSG00000106123.11	-3.36734e-05	0.000975027	-1.29256	0.196174	0.975509	-11.5404
ENSG00000177556.11	7.76452e-05	0.00335335	1.29252	0.196187	0.975509	-11.5405
ENSG00000094975.13	-4.21874e-05	0.0012179	-1.29208	0.196339	0.975509	-11.541
ENSG00000168675.18	8.42431e-05	0.0036004	1.29179	0.196441	0.975509	-11.5414
ENSG00000125952.18	0.000154732	0.0032102	1.29156	0.19652	0.975509	-11.5417
ENSG00000141458.12	2.30422e-05	0.000517957	1.29155	0.196523	0.975509	-11.5417
ENSG00000105193.8	0.000208339	0.0084055	1.29146	0.196553	0.975509	-11.5418
ENSG00000179889.18	-6.44521e-05	0.00159142	-1.29138	0.196582	0.975509	-11.5419
ENSG00000188735.12	-0.000199256	0.00454737	-1.29125	0.196627	0.975509	-11.5421
ENSG00000163866.8	-0.000178699	0.00306467	-1.29061	0.196849	0.975509	-11.5429
ENSG00000146054.17	0.00192779	0.0519479	1.29041	0.196918	0.975509	-11.5432
ENSG00000110801.13	-0.000106774	0.00394613	-1.29005	0.197044	0.975509	-11.5437
ENSG00000238142.1	3.57978e-05	0.00118082	1.28962	0.197194	0.975509	-11.5442
ENSG00000183281.14	0.0166406	0.599298	1.28902	0.197401	0.975509	-11.545
ENSG00000204560.9	0.000550705	0.0154209	1.2888	0.197477	0.975509	-11.5453
ENSG00000197860.9	-5.58461e-05	0.00129103	-1.28791	0.197787	0.975509	-11.5464
ENSG00000183011.13	0.000108601	0.00277012	1.28768	0.197868	0.975509	-11.5467
ENSG00000196199.13	-5.69891e-05	0.0016989	-1.28765	0.197878	0.975509	-11.5467
ENSG00000163521.15	-0.00302047	0.0900008	-1.28745	0.197948	0.975509	-11.547
ENSG00000101546.12	-0.000369619	0.0138803	-1.28728	0.198007	0.975509	-11.5472
ENSG00000166377.19	-0.00571535	0.226965	-1.28553	0.198619	0.976516	-11.5495
ENSG00000099139.13	7.6327e-05	0.0017432	1.2852	0.198732	0.976516	-11.5499
ENSG00000180155.19	-0.00174219	0.0817466	-1.28511	0.198765	0.976516	-11.55
ENSG00000105509.10	-0.00131278	0.0236107	-1.28446	0.198992	0.976516	-11.5509
ENSG00000082212.12	-0.000274795	0.00965035	-1.28438	0.199019	0.976516	-11.551
ENSG00000123268.8	8.88246e-05	0.00219902	1.28383	0.19921	0.976516	-11.5517
ENSG00000125107.17	0.000201252	0.0176618	1.28352	0.19932	0.976516	-11.5521
ENSG00000223704.1	-0.00158421	0.0855921	-1.28256	0.199655	0.976516	-11.5533
ENSG00000156876.9	-1.66266e-05	0.000789238	-1.28239	0.199716	0.976516	-11.5535
ENSG00000168918.13	-3.49687e-05	0.000785484	-1.28237	0.199724	0.976516	-11.5535
ENSG00000159479.16	4.56832e-06	0.000173628	1.28209	0.199821	0.976516	-11.5539
ENSG00000283445.1	-0.00629232	0.144628	-1.28207	0.199828	0.976516	-11.5539
ENSG00000110851.11	0.00111369	0.0548344	1.28063	0.200335	0.977928	-11.5558
ENSG00000172845.14	8.35667e-05	0.00669935	1.28048	0.200386	0.977928	-11.556
ENSG00000130775.15	-0.000101206	0.00290093	-1.27931	0.200799	0.978922	-11.5575
ENSG00000112584.13	-0.000117424	0.00319254	-1.27882	0.200971	0.978922	-11.5581
ENSG00000136870.10	-9.60189e-05	0.00519593	-1.27854	0.201068	0.978922	-11.5584
ENSG00000107593.16	-0.0191372	0.310452	-1.27773	0.201355	0.978922	-11.5595
ENSG00000147439.12	9.19061e-05	0.002091	1.27771	0.201361	0.978922	-11.5595
ENSG00000147408.14	0.00485814	0.199177	1.2776	0.2014	0.978922	-11.5596
ENSG00000173559.12	-0.00128635	0.0729664	-1.27719	0.201545	0.978972	-11.5602
ENSG00000111860.13	-8.15988e-05	0.00189733	-1.27632	0.201851	0.9798	-11.5613
ENSG00000130592.15	-0.000143403	0.00522132	-1.27551	0.202139	0.980543	-11.5623
ENSG00000125734.15	-0.000765254	0.0357865	-1.27461	0.202456	0.980772	-11.5634
ENSG00000134014.16	0.00524695	0.126642	1.27461	0.202457	0.980772	-11.5635
ENSG00000215114.8	3.87667e-05	0.00163313	1.27418	0.202611	0.980863	-11.564
ENSG00000165959.11	-9.9813e-05	0.00273948	-1.27366	0.202793	0.98109	-11.5647
ENSG00000163737.3	-4.23385e-05	0.000504868	-1.27244	0.203227	0.982535	-11.5662
ENSG00000160856.20	0.00173241	0.0504747	1.27165	0.203506	0.983229	-11.5672
ENSG00000173083.14	-0.000842027	0.0688796	-1.27126	0.203644	0.983241	-11.5677
ENSG00000151690.14	0.0013455	0.0516994	1.2697	0.204202	0.984889	-11.5697
ENSG00000185899.1	0.00758249	0.275228	1.26879	0.204527	0.984889	-11.5709
ENSG00000204267.13	-0.00176537	0.0458722	-1.26878	0.204531	0.984889	-11.5709
ENSG00000178397.12	0.000664277	0.0161499	1.26839	0.204668	0.984889	-11.5714
ENSG00000111897.6	-0.000133916	0.00262273	-1.26694	0.205188	0.984889	-11.5732
ENSG00000163125.15	1.25204e-05	0.000242799	1.26597	0.205532	0.984889	-11.5744
ENSG00000143458.11	-6.10217e-05	0.00208875	-1.2651	0.205844	0.984889	-11.5755
ENSG00000227051.6	-6.02101e-05	0.0013226	-1.26503	0.205871	0.984889	-11.5756
ENSG00000159023.19	-5.85481e-05	0.00296414	-1.26477	0.205964	0.984889	-11.5759
ENSG00000187122.16	-0.00532361	0.321998	-1.26425	0.20615	0.984889	-11.5766
ENSG00000139190.16	-0.00115686	0.054465	-1.26402	0.206234	0.984889	-11.5769
ENSG00000161016.17	-0.000556291	0.0222129	-1.2639	0.206276	0.984889	-11.577
ENSG00000004660.14	8.29574e-05	0.0031877	1.26354	0.206405	0.984889	-11.5775
ENSG00000075651.15	-0.0007076	0.0236697	-1.26335	0.206473	0.984889	-11.5777
ENSG00000169683.7	-0.000330603	0.0100554	-1.26283	0.20666	0.984889	-11.5784
ENSG00000110200.8	0.000318646	0.0167415	1.26181	0.207028	0.984889	-11.5797
ENSG00000011295.15	-0.000292209	0.00495346	-1.26172	0.207059	0.984889	-11.5798
ENSG00000115365.11	5.30917e-05	0.00327982	1.26148	0.207145	0.984889	-11.5801
ENSG00000133943.20	7.3354e-05	0.00186539	1.26142	0.207167	0.984889	-11.5802
ENSG00000137563.11	-0.000536033	0.0161302	-1.26064	0.207449	0.984889	-11.5812
ENSG00000131351.14	-0.000632515	0.0250021	-1.26025	0.207589	0.984889	-11.5817
ENSG00000161013.16	2.57154e-06	3.90126e-05	1.26005	0.20766	0.984889	-11.5819
ENSG00000099991.17	-0.000114053	0.00201437	-1.25919	0.207971	0.984889	-11.583
ENSG00000160714.9	7.19055e-05	0.00405589	1.25885	0.208096	0.984889	-11.5834
ENSG00000198502.5	0.00398473	0.180209	1.25882	0.208103	0.984889	-11.5834
ENSG00000260300.5	0.000225323	0.00957077	1.25821	0.208327	0.984889	-11.5842
ENSG00000139746.15	-0.000290472	0.013457	-1.25815	0.208346	0.984889	-11.5843
ENSG00000168724.14	-3.90596e-06	0.000147528	-1.25746	0.208597	0.984889	-11.5852
ENSG00000119328.11	-0.000185441	0.0102382	-1.25713	0.208717	0.984889	-11.5856
ENSG00000111275.12	-4.31154e-06	4.81629e-05	-1.25673	0.208863	0.984889	-11.5861
ENSG00000189060.5	-0.00175731	0.0690465	-1.25669	0.208877	0.984889	-11.5861
ENSG00000156990.14	0.000214501	0.00261958	1.2563	0.209017	0.984889	-11.5866
ENSG00000168397.16	0.000225253	0.00577758	1.25621	0.209049	0.984889	-11.5867
ENSG00000172538.6	-4.17153e-05	0.00166974	-1.25601	0.209123	0.984889	-11.587
ENSG00000173214.5	-9.46236e-05	0.00292152	-1.25554	0.209293	0.984889	-11.5876
ENSG00000176903.4	5.00733e-05	0.00303806	1.25551	0.209302	0.984889	-11.5876
ENSG00000115607.9	0.000790423	0.0336471	1.25503	0.209479	0.984889	-11.5882
ENSG00000052749.13	-0.00296446	0.130025	-1.25495	0.209507	0.984889	-11.5883
ENSG00000127666.9	3.78652e-06	0.000109439	1.25412	0.209808	0.984889	-11.5894
ENSG00000173171.14	1.8486e-05	0.00100235	1.25404	0.209836	0.984889	-11.5895
ENSG00000116337.15	0.000386191	0.0100969	1.25365	0.209979	0.984889	-11.5899
ENSG00000115841.19	0.000142438	0.0133579	1.25362	0.209989	0.984889	-11.59
ENSG00000167034.9	0.00313717	0.22748	1.25362	0.209991	0.984889	-11.59
ENSG00000137801.10	-0.00487879	0.209431	-1.25336	0.210085	0.984889	-11.5903
ENSG00000189241.6	-1.48058e-05	0.00046329	-1.25333	0.210097	0.984889	-11.5904
ENSG00000127586.16	4.32439e-05	0.000970067	1.25218	0.210514	0.985288	-11.5918
ENSG00000260884.1	0.000681798	0.0336838	1.25214	0.210529	0.985288	-11.5918
ENSG00000206177.6	9.25704e-06	0.000268782	1.25192	0.21061	0.985288	-11.5921
ENSG00000124243.17	-0.000324808	0.0118214	-1.2516	0.210726	0.985288	-11.5925
ENSG00000086289.11	-0.00115902	0.0379828	-1.25038	0.21117	0.985399	-11.594
ENSG00000100316.15	-4.97248e-05	0.00280585	-1.25029	0.211204	0.985399	-11.5942
ENSG00000249601.2	-0.0022351	0.14209	-1.25015	0.211254	0.985399	-11.5943
ENSG00000064703.11	-0.000103845	0.00335713	-1.25005	0.211293	0.985399	-11.5945
ENSG00000276422.1	5.93231e-05	0.000811065	1.24929	0.211569	0.985726	-11.5954
ENSG00000100462.15	-0.000395688	0.0231621	-1.24911	0.211635	0.985726	-11.5956
ENSG00000270972.1	0.0128468	0.522104	1.24856	0.211834	0.985987	-11.5963
ENSG00000168802.12	-0.000124084	0.00766978	-1.24787	0.212088	0.985987	-11.5972
ENSG00000182648.11	0.00107856	0.0366231	1.24755	0.212204	0.985987	-11.5976
ENSG00000244187.7	5.1748e-05	0.00228095	1.24747	0.212235	0.985987	-11.5977
ENSG00000166548.15	0.00377383	0.137201	1.24633	0.212655	0.986683	-11.5991
ENSG00000106615.9	-0.00021703	0.00910892	-1.24574	0.212871	0.986683	-11.5998
ENSG00000171766.15	-0.00123995	0.0483859	-1.24561	0.212916	0.986683	-11.6
ENSG00000131381.12	0.000220505	0.0159751	1.2441	0.213472	0.986683	-11.6019
ENSG00000115084.13	7.43807e-05	0.00226127	1.24318	0.213813	0.986683	-11.603
ENSG00000124466.8	0.000169477	0.00347223	1.24241	0.214097	0.986683	-11.604
ENSG00000133835.14	0.000108269	0.00337129	1.24237	0.214111	0.986683	-11.604
ENSG00000069020.18	-0.000408817	0.0251817	-1.24229	0.21414	0.986683	-11.6041
ENSG00000272221.1	-0.0072398	0.241525	-1.24193	0.21427	0.986683	-11.6046
ENSG00000167699.13	0.00120508	0.037134	1.2419	0.214285	0.986683	-11.6046
ENSG00000124228.14	3.54521e-05	0.0013771	1.24161	0.214388	0.986683	-11.605
ENSG00000196715.5	-0.00950936	0.237964	-1.24153	0.214419	0.986683	-11.6051
ENSG00000115457.9	0.00569499	0.125612	1.24136	0.214483	0.986683	-11.6053
ENSG00000135951.14	0.0059911	0.292284	1.241	0.214616	0.986683	-11.6057
ENSG00000078804.12	-0.000177698	0.00725512	-1.2407	0.214726	0.986683	-11.6061
ENSG00000066654.13	-4.71757e-05	0.00098555	-1.24052	0.214792	0.986683	-11.6063
ENSG00000031081.10	-0.000308788	0.0079616	-1.24032	0.214866	0.986683	-11.6066
ENSG00000072778.19	-0.00162058	0.06018	-1.23969	0.2151	0.986683	-11.6074
ENSG00000167842.15	0.000756338	0.0229561	1.23908	0.215326	0.986683	-11.6081
ENSG00000165861.13	-2.5776e-05	0.00066453	-1.23886	0.215407	0.986683	-11.6084
ENSG00000139645.9	-5.76864e-05	0.00182299	-1.23821	0.215647	0.986683	-11.6092
ENSG00000241852.9	-0.00022421	0.00733632	-1.23807	0.215701	0.986683	-11.6094
ENSG00000139350.11	0.00267097	0.0867332	1.23783	0.21579	0.986683	-11.6097
ENSG00000145730.20	0.00258455	0.100845	1.23765	0.215854	0.986683	-11.6099
ENSG00000163545.8	-0.000748172	0.0209488	-1.23698	0.216104	0.986683	-11.6107
ENSG00000180537.12	0.0249788	0.822056	1.23663	0.216235	0.986683	-11.6111
ENSG00000151503.12	-2.6764e-05	0.000599325	-1.23653	0.216272	0.986683	-11.6113
ENSG00000185022.11	-2.17304e-05	0.000692175	-1.23647	0.216294	0.986683	-11.6113
ENSG00000129596.4	0.00509617	0.234109	1.23571	0.216575	0.986683	-11.6123
ENSG00000173928.2	4.07323e-05	0.0011192	1.23472	0.216944	0.986683	-11.6135
ENSG00000144115.16	0.0465661	2.3577	1.23434	0.217085	0.986683	-11.614
ENSG00000185880.12	-5.70002e-07	2.25312e-05	-1.23399	0.217217	0.986683	-11.6144
ENSG00000140718.20	1.28171e-05	0.000241272	1.23367	0.217335	0.986683	-11.6148
ENSG00000156411.9	0.000178369	0.00585861	1.23341	0.217433	0.986683	-11.6151
ENSG00000122694.15	-0.000421482	0.0315753	-1.23289	0.217627	0.986683	-11.6158
ENSG00000170017.12	-0.00495246	0.275153	-1.232	0.21796	0.986683	-11.6169
ENSG00000229474.6	-0.000341853	0.00645076	-1.23157	0.218121	0.986683	-11.6174
ENSG00000180822.11	0.000921624	0.0381556	1.23129	0.218223	0.986683	-11.6177
ENSG00000106772.17	-0.000125742	0.00248814	-1.23128	0.218227	0.986683	-11.6177
ENSG00000105619.13	-3.40987e-05	0.000851842	-1.23113	0.218282	0.986683	-11.6179
ENSG00000076662.9	-6.70038e-06	0.000233108	-1.23103	0.21832	0.986683	-11.618
ENSG00000126746.17	1.26024e-05	0.000468631	1.23099	0.218337	0.986683	-11.6181
ENSG00000136874.10	0.000197311	0.0114306	1.22998	0.218713	0.986683	-11.6193
ENSG00000165714.10	0.00175692	0.0838845	1.22902	0.219076	0.986683	-11.6205
ENSG00000144815.15	-0.0049661	0.123574	-1.22885	0.219138	0.986683	-11.6207
ENSG00000184292.6	-0.00366278	0.0608936	-1.22859	0.219237	0.986683	-11.6211
ENSG00000271888.1	0.00128852	0.0246087	1.22825	0.219364	0.986683	-11.6215
ENSG00000171860.4	0.0102795	0.248524	1.22824	0.219368	0.986683	-11.6215
ENSG00000196968.10	-2.87152e-05	0.00179471	-1.22793	0.219482	0.986683	-11.6219
ENSG00000182472.8	-8.2548e-06	0.000137619	-1.22755	0.219626	0.986683	-11.6223
ENSG00000180875.4	-1.15251e-05	0.00805365	-1.22683	0.219898	0.986683	-11.6232
ENSG00000110711.9	2.44938e-05	0.000478157	1.22647	0.220031	0.986683	-11.6237
ENSG00000165233.17	-0.000334581	0.0202207	-1.22625	0.220115	0.986683	-11.6239
ENSG00000095970.16	0.000242438	0.0226496	1.22592	0.220239	0.986683	-11.6243
ENSG00000235314.1	-0.000367601	0.00672737	-1.22587	0.220257	0.986683	-11.6244
ENSG00000249846.6	0.0016661	0.0485493	1.22506	0.220562	0.986683	-11.6254
ENSG00000177963.14	0.000534917	0.0351227	1.22487	0.220635	0.986683	-11.6256
ENSG00000198890.7	0.00278759	0.146407	1.22449	0.220776	0.986683	-11.6261
ENSG00000050426.15	0.000295864	0.0130049	1.22348	0.22116	0.986683	-11.6273
ENSG00000158483.15	0.00939061	0.224114	1.2234	0.221186	0.986683	-11.6274
ENSG00000166938.12	0.00184813	0.0478562	1.22338	0.221194	0.986683	-11.6274
ENSG00000166546.13	0.0165157	0.609946	1.22324	0.221249	0.986683	-11.6276
ENSG00000108219.14	-1.72228e-05	0.00151576	-1.22266	0.221466	0.986683	-11.6283
ENSG00000110713.15	1.60305e-05	0.000320632	1.2223	0.221605	0.986683	-11.6288
ENSG00000240875.5	0.00215705	0.0853568	1.22213	0.221667	0.986683	-11.629
ENSG00000204305.13	0.000106896	0.00751988	1.22178	0.2218	0.986683	-11.6294
ENSG00000173801.16	-0.000342298	0.00944747	-1.22162	0.221862	0.986683	-11.6296
ENSG00000108256.8	-3.80428e-05	0.00279035	-1.22153	0.221893	0.986683	-11.6297
ENSG00000176148.15	0.00596046	0.266572	1.22085	0.222153	0.986683	-11.6305
ENSG00000180628.14	-3.31845e-07	5.32309e-06	-1.22052	0.222278	0.986683	-11.6309
ENSG00000168566.12	-0.000276338	0.00722655	-1.22013	0.222426	0.986683	-11.6314
ENSG00000188603.18	0.000261215	0.019698	1.21998	0.222484	0.986683	-11.6316
ENSG00000162522.10	0.00343824	0.0765009	1.21905	0.222836	0.986683	-11.6327
ENSG00000110651.11	4.1322e-05	0.00131539	1.2189	0.222891	0.986683	-11.6329
ENSG00000119655.10	-7.85428e-05	0.00284186	-1.21876	0.222947	0.986683	-11.6331
ENSG00000250673.2	-0.00316742	0.0666629	-1.21832	0.223112	0.986683	-11.6336
ENSG00000240065.7	0.00168966	0.0582176	1.21749	0.223427	0.986683	-11.6346
ENSG00000173113.6	7.2023e-05	0.00276496	1.21713	0.223563	0.986683	-11.6351
ENSG00000122873.11	0.00862153	0.276623	1.21693	0.22364	0.986683	-11.6353
ENSG00000185728.16	0.000105984	0.00692831	1.21674	0.223712	0.986683	-11.6355
ENSG00000149084.12	0.00377911	0.202169	1.21655	0.223787	0.986683	-11.6358
ENSG00000269842.5	-0.00590581	0.181906	-1.21646	0.22382	0.986683	-11.6359
ENSG00000112655.15	0.000315182	0.011148	1.21584	0.224056	0.986683	-11.6366
ENSG00000177239.14	0.000186942	0.00472384	1.21493	0.224404	0.986683	-11.6377
ENSG00000242247.10	-0.000117447	0.0018541	-1.21434	0.224626	0.986683	-11.6385
ENSG00000221944.6	0.000554083	0.026464	1.21431	0.224638	0.986683	-11.6385
ENSG00000156574.9	-0.000562825	0.0174023	-1.21415	0.224699	0.986683	-11.6387
ENSG00000163935.13	0.000249771	0.00711577	1.21392	0.224789	0.986683	-11.639
ENSG00000185324.21	-0.000325498	0.00933363	-1.21381	0.22483	0.986683	-11.6391
ENSG00000162402.13	-2.9695e-05	0.0019518	-1.21378	0.22484	0.986683	-11.6391
ENSG00000181458.10	0.00728883	0.234773	1.21289	0.225182	0.986683	-11.6402
ENSG00000108852.14	-0.000920628	0.0295125	-1.21287	0.225189	0.986683	-11.6402
ENSG00000241837.6	8.54942e-05	0.00442709	1.21248	0.225338	0.986683	-11.6407
ENSG00000011485.14	0.000190974	0.00541851	1.21229	0.225409	0.986683	-11.6409
ENSG00000168883.19	0.000151834	0.00466977	1.21193	0.225549	0.986683	-11.6414
ENSG00000118680.12	-8.84185e-05	0.00409142	-1.21172	0.225629	0.986683	-11.6416
ENSG00000169087.10	-4.85799e-05	0.00171995	-1.2117	0.225635	0.986683	-11.6417
ENSG00000167244.18	0.000121701	0.00653635	1.21149	0.225718	0.986683	-11.6419
ENSG00000100979.14	0.000324057	0.0148181	1.21075	0.226	0.98688	-11.6428
ENSG00000166971.16	6.36561e-05	0.00159768	1.21066	0.226035	0.98688	-11.6429
ENSG00000075568.16	-6.84056e-05	0.00158152	-1.21017	0.226223	0.987107	-11.6435
ENSG00000174903.15	-1.30917e-05	0.00103855	-1.2095	0.226481	0.987622	-11.6443
ENSG00000160284.14	0.000808315	0.0490116	1.20845	0.226882	0.987622	-11.6456
ENSG00000075826.16	-0.00293167	0.0742629	-1.20819	0.226983	0.987622	-11.6459
ENSG00000140157.14	6.38305e-05	0.0073319	1.20814	0.227004	0.987622	-11.646
ENSG00000175575.12	0.000280034	0.0952169	1.20789	0.2271	0.987622	-11.6463
ENSG00000053900.10	0.0003466	0.00967534	1.20774	0.227159	0.987622	-11.6465
ENSG00000000460.16	-4.09945e-05	0.00083019	-1.20559	0.227985	0.987712	-11.649
ENSG00000204469.12	-0.000392204	0.017989	-1.20453	0.228393	0.987712	-11.6503
ENSG00000267838.2	-0.00177598	0.046777	-1.20418	0.228528	0.987712	-11.6507
ENSG00000143498.17	0.000613867	0.0200939	1.20415	0.228541	0.987712	-11.6508
ENSG00000198851.9	0.000143079	0.0040916	1.20391	0.228635	0.987712	-11.6511
ENSG00000264364.2	0.00093539	0.0696274	1.20357	0.228765	0.987712	-11.6515
ENSG00000176454.13	-5.86505e-05	0.00590306	-1.20323	0.228896	0.987712	-11.6519
ENSG00000091542.8	0.000183061	0.0048368	1.20305	0.228968	0.987712	-11.6521
ENSG00000243678.11	-0.00106429	0.0339957	-1.2028	0.229062	0.987712	-11.6524
ENSG00000113303.11	0.00214365	0.0667218	1.20206	0.229349	0.987712	-11.6533
ENSG00000204304.11	0.000286866	0.00877312	1.20205	0.229353	0.987712	-11.6533
ENSG00000278053.4	0.00135185	0.0408069	1.20192	0.229405	0.987712	-11.6535
ENSG00000112640.14	-0.000133698	0.00170045	-1.20189	0.229414	0.987712	-11.6535
ENSG00000186204.14	-0.000676009	0.0251985	-1.20172	0.229483	0.987712	-11.6537
ENSG00000082781.11	-0.000361483	0.0200464	-1.20168	0.229498	0.987712	-11.6538
ENSG00000157191.19	6.84991e-05	0.0019407	1.20121	0.22968	0.987712	-11.6543
ENSG00000115310.17	-4.82415e-06	0.000170842	-1.20074	0.229862	0.987712	-11.6549
ENSG00000054277.13	0.00145143	0.103218	1.20001	0.230146	0.987712	-11.6558
ENSG00000073969.18	-0.000228201	0.00931363	-1.19928	0.230429	0.987712	-11.6566
ENSG00000166272.16	0.000350479	0.0144867	1.19927	0.230432	0.987712	-11.6566
ENSG00000222004.7	0.000168808	0.00421682	1.199	0.230536	0.987712	-11.657
ENSG00000108528.13	-1.3947e-05	0.000497638	-1.19861	0.230689	0.987712	-11.6574
ENSG00000172270.18	0.00106627	0.0203083	1.19828	0.230818	0.987712	-11.6578
ENSG00000182809.10	0.000421866	0.00930005	1.1982	0.23085	0.987712	-11.6579
ENSG00000137806.8	8.39466e-05	0.00233046	1.19793	0.230955	0.987712	-11.6583
ENSG00000144792.9	7.18649e-05	0.000805261	1.19745	0.23114	0.987712	-11.6588
ENSG00000138101.18	0.000850103	0.0587	1.19734	0.231185	0.987712	-11.659
ENSG00000160305.17	0.00330861	0.116217	1.19713	0.231267	0.987712	-11.6592
ENSG00000242611.2	0.00132063	0.0821967	1.19657	0.231485	0.987712	-11.6599
ENSG00000103264.17	5.94707e-05	0.00115494	1.19514	0.232043	0.987712	-11.6616
ENSG00000221968.8	2.60999e-07	6.08461e-06	1.19463	0.23224	0.987712	-11.6622
ENSG00000196313.11	-0.000179696	0.0043197	-1.19451	0.232287	0.987712	-11.6623
ENSG00000185340.15	7.82739e-06	0.000372808	1.1938	0.232565	0.987712	-11.6632
ENSG00000125629.14	-0.000561568	0.00827229	-1.19364	0.232629	0.987712	-11.6634
ENSG00000105583.9	-0.000239056	0.0206103	-1.19293	0.232906	0.987712	-11.6642
ENSG00000136449.13	-0.00627924	0.178667	-1.19205	0.233253	0.987712	-11.6653
ENSG00000108448.20	2.30506e-05	0.000775605	1.19202	0.233263	0.987712	-11.6653
ENSG00000175895.3	0.000100977	0.00297836	1.19095	0.233682	0.987712	-11.6666
ENSG00000109445.10	-0.000406566	0.00951292	-1.1905	0.233861	0.987712	-11.6671
ENSG00000054793.13	-0.00325565	0.131772	-1.19039	0.233904	0.987712	-11.6673
ENSG00000263753.6	-3.06237e-05	0.000615129	-1.19025	0.233959	0.987712	-11.6674
ENSG00000243795.1	0.000304903	0.00851021	1.19016	0.233993	0.987712	-11.6675
ENSG00000160255.17	0.00200093	0.104441	1.19003	0.234043	0.987712	-11.6677
ENSG00000133962.7	-0.000427853	0.0102013	-1.18995	0.234075	0.987712	-11.6678
ENSG00000134470.20	-0.000394321	0.0106431	-1.18989	0.234098	0.987712	-11.6678
ENSG00000163126.14	0.000388346	0.00615752	1.18924	0.234355	0.987712	-11.6686
ENSG00000160201.11	-0.000216483	0.00514877	-1.1889	0.234487	0.987712	-11.669
ENSG00000164096.12	0.000792052	0.0220865	1.18882	0.234519	0.987712	-11.6691
ENSG00000173482.16	-0.000300319	0.0554899	-1.18835	0.234704	0.987712	-11.6697
ENSG00000101342.9	-0.000561173	0.0192997	-1.18815	0.234785	0.987712	-11.6699
ENSG00000231389.7	6.21782e-05	0.00196681	1.18767	0.234974	0.987712	-11.6705
ENSG00000169085.11	-0.00296801	0.129139	-1.18748	0.235047	0.987712	-11.6707
ENSG00000144791.9	0.000679285	0.0359173	1.18709	0.235202	0.987712	-11.6712
ENSG00000163946.13	-0.000171258	0.00532271	-1.18691	0.235272	0.987712	-11.6714
ENSG00000134255.13	0.000261338	0.0204746	1.18686	0.235292	0.987712	-11.6714
ENSG00000070526.14	0.000538573	0.0185323	1.18659	0.2354	0.987712	-11.6718
ENSG00000188076.2	0.000102458	0.00580872	1.18644	0.235456	0.987712	-11.6719
ENSG00000139278.9	0.00012752	0.00411947	1.18632	0.235504	0.987712	-11.6721
ENSG00000165792.17	-0.000516772	0.0127582	-1.18537	0.235879	0.987712	-11.6732
ENSG00000143727.15	-2.18705e-05	0.00044997	-1.18532	0.2359	0.987712	-11.6733
ENSG00000151502.10	1.63717e-05	0.000469535	1.18528	0.235915	0.987712	-11.6733
ENSG00000188171.15	0.000121756	0.00949772	1.18521	0.235943	0.987712	-11.6734
ENSG00000079974.17	7.23239e-05	0.00311058	1.18513	0.235977	0.987712	-11.6735
ENSG00000145220.13	0.000619693	0.0300679	1.18452	0.236217	0.987712	-11.6742
ENSG00000111215.11	-0.00583495	0.37956	-1.18402	0.236415	0.987712	-11.6748
ENSG00000109063.14	0.000197839	0.00657629	1.18286	0.236875	0.987712	-11.6762
ENSG00000283440.1	0.000149159	0.00500431	1.18279	0.236901	0.987712	-11.6763
ENSG00000107099.15	0.000102332	0.00560753	1.18211	0.237173	0.987712	-11.6771
ENSG00000141030.12	0.00291735	0.176418	1.18124	0.237516	0.987712	-11.6781
ENSG00000269220.1	-0.000193411	0.00533388	-1.18124	0.237518	0.987712	-11.6781
ENSG00000244625.5	-0.00180147	0.0467974	-1.18053	0.237798	0.987712	-11.6789
ENSG00000142330.19	-8.24617e-05	0.00223246	-1.17987	0.238062	0.987712	-11.6797
ENSG00000175390.13	-0.000246875	0.0102057	-1.17931	0.238285	0.987712	-11.6804
ENSG00000111834.12	-9.67872e-06	0.00123273	-1.17826	0.238703	0.987712	-11.6816
ENSG00000183542.5	0.000383427	0.0251417	1.17823	0.238714	0.987712	-11.6817
ENSG00000124635.8	-0.000229583	0.0101097	-1.17813	0.238755	0.987712	-11.6818
ENSG00000165609.12	-9.19406e-05	0.00276353	-1.17796	0.238824	0.987712	-11.682
ENSG00000111752.10	-5.72415e-05	0.00195485	-1.17742	0.239035	0.987712	-11.6826
ENSG00000165417.11	0.000221114	0.00856967	1.17714	0.239147	0.987712	-11.6829
ENSG00000096433.10	-0.00040162	0.0192567	-1.17674	0.23931	0.987712	-11.6834
ENSG00000105393.15	-3.91023e-05	0.00094806	-1.17599	0.239607	0.987712	-11.6843
ENSG00000141854.9	1.92729e-05	0.000537901	1.17598	0.239614	0.987712	-11.6843
ENSG00000010292.12	0.00174314	0.060926	1.17588	0.239651	0.987712	-11.6844
ENSG00000143318.12	-0.00608337	0.23053	-1.17568	0.239731	0.987712	-11.6847
ENSG00000213699.8	-5.76399e-05	0.003854	-1.17469	0.240128	0.987712	-11.6858
ENSG00000164176.12	-0.00157864	0.0447308	-1.17466	0.240138	0.987712	-11.6858
ENSG00000198231.12	0.000964643	0.046115	1.1743	0.240284	0.987712	-11.6863
ENSG00000116096.5	3.97964e-05	0.000678418	1.17369	0.240527	0.987712	-11.687
ENSG00000184990.12	-0.000180824	0.00946804	-1.17363	0.240554	0.987712	-11.6871
ENSG00000272455.1	-9.61248e-05	0.00181115	-1.17251	0.241001	0.987712	-11.6884
ENSG00000107819.13	-0.000252113	0.0200296	-1.17197	0.241218	0.987712	-11.689
ENSG00000205309.13	-0.0050355	0.151771	-1.17185	0.241267	0.987712	-11.6892
ENSG00000106069.21	-4.66941e-05	0.00132322	-1.17175	0.241305	0.987712	-11.6893
ENSG00000250317.8	-0.000907633	0.0346886	-1.17144	0.241433	0.987712	-11.6896
ENSG00000166928.10	-0.00184269	0.0907029	-1.1708	0.241688	0.987712	-11.6904
ENSG00000171295.12	-0.000109033	0.00412962	-1.17043	0.241836	0.987712	-11.6908
ENSG00000171067.10	-0.000183324	0.00527982	-1.17038	0.241856	0.987712	-11.6909
ENSG00000177383.4	0.000978534	0.0609862	1.16989	0.242054	0.987712	-11.6914
ENSG00000139112.10	9.21623e-06	0.000253488	1.16983	0.242078	0.987712	-11.6915
ENSG00000271743.1	0.00224894	0.0879714	1.16966	0.242148	0.987712	-11.6917
ENSG00000103876.11	-3.7773e-05	0.00253879	-1.16895	0.242435	0.987712	-11.6925
ENSG00000139998.14	0.00108248	0.032956	1.16858	0.242583	0.987712	-11.693
ENSG00000130508.10	-0.000930799	0.0341851	-1.168	0.242817	0.987712	-11.6937
ENSG00000185215.8	-6.14171e-05	0.00139981	-1.16798	0.242823	0.987712	-11.6937
ENSG00000124574.14	5.10444e-05	0.00215046	1.16778	0.242906	0.987712	-11.6939
ENSG00000281357.2	-6.84563e-05	0.00104983	-1.16776	0.242913	0.987712	-11.6939
ENSG00000213533.11	0.000283944	0.00778875	1.16766	0.242954	0.987712	-11.6941
ENSG00000163933.9	0.000565105	0.0314029	1.1673	0.243098	0.987712	-11.6945
ENSG00000169062.14	-0.000321921	0.00995142	-1.1668	0.243301	0.987712	-11.6951
ENSG00000064666.14	-0.000477189	0.0366155	-1.16669	0.243343	0.987712	-11.6952
ENSG00000100478.14	-0.000218714	0.00724142	-1.16589	0.243668	0.987712	-11.6961
ENSG00000101298.13	-0.000113108	0.00416897	-1.16557	0.243797	0.987712	-11.6965
ENSG00000115652.14	-0.000136063	0.00528747	-1.16553	0.243812	0.987712	-11.6965
ENSG00000182885.16	-0.000152773	0.0069859	-1.16537	0.243879	0.987712	-11.6967
ENSG00000178038.16	-5.55876e-05	0.0023228	-1.16506	0.244002	0.987712	-11.6971
ENSG00000189306.10	-0.000825417	0.0280866	-1.16454	0.244216	0.987712	-11.6977
ENSG00000248508.6	-0.00283	0.0815246	-1.16439	0.244276	0.987712	-11.6979
ENSG00000119965.12	0.000226623	0.0081047	1.1639	0.244475	0.987712	-11.6984
ENSG00000130348.11	4.58185e-05	0.00150587	1.16226	0.245137	0.987712	-11.7003
ENSG00000102882.11	-0.000507457	0.0213475	-1.16223	0.245152	0.987712	-11.7004
ENSG00000113649.11	3.36043e-06	0.00014297	1.16218	0.245172	0.987712	-11.7004
ENSG00000145819.15	0.000367367	0.0108893	1.16185	0.245306	0.987712	-11.7008
ENSG00000081665.13	0.000102757	0.00326214	1.16129	0.245532	0.987712	-11.7015
ENSG00000106868.16	-0.00190824	0.0704779	-1.16032	0.245927	0.987712	-11.7026
ENSG00000188886.3	-5.32388e-05	0.00197575	-1.16009	0.246021	0.987712	-11.7029
ENSG00000233895.1	0.00241467	0.131883	1.15987	0.24611	0.987712	-11.7031
ENSG00000163975.11	-0.00132873	0.038442	-1.1596	0.246223	0.987712	-11.7034
ENSG00000078487.17	-0.00047376	0.0272573	-1.15921	0.246381	0.987712	-11.7039
ENSG00000156042.17	-0.00172236	0.0494834	-1.15913	0.246413	0.987712	-11.704
ENSG00000187260.15	-0.000201767	0.00972916	-1.15856	0.246646	0.987712	-11.7046
ENSG00000119878.5	-2.9179e-05	0.0110254	-1.15851	0.246666	0.987712	-11.7047
ENSG00000181104.6	-0.000257324	0.0110939	-1.15837	0.246724	0.987712	-11.7049
ENSG00000162722.8	-0.000173474	0.0111947	-1.15831	0.246747	0.987712	-11.7049
ENSG00000137764.19	-0.0024546	0.0968167	-1.15762	0.24703	0.987712	-11.7057
ENSG00000183396.3	0.000162081	0.00361774	1.15712	0.247233	0.987712	-11.7063
ENSG00000151176.7	-9.22413e-05	0.00264357	-1.15711	0.247236	0.987712	-11.7063
ENSG00000277586.2	-0.000327178	0.00914544	-1.15645	0.247505	0.987712	-11.7071
ENSG00000261804.1	0.00111618	0.102439	1.15637	0.247539	0.987712	-11.7072
ENSG00000163082.9	-0.00191742	0.102027	-1.15625	0.247588	0.987712	-11.7073
ENSG00000168116.13	2.04299e-05	0.000296018	1.15518	0.248026	0.987712	-11.7085
ENSG00000244482.10	-0.00107936	0.120714	-1.15516	0.248035	0.987712	-11.7086
ENSG00000108622.10	7.44478e-05	0.00254539	1.15472	0.248213	0.987712	-11.7091
ENSG00000143379.12	5.86563e-05	0.00161703	1.15466	0.248241	0.987712	-11.7092
ENSG00000181894.14	0.000198392	0.00869059	1.15465	0.248242	0.987712	-11.7092
ENSG00000163131.10	1.20306e-05	0.000465741	1.15429	0.248392	0.987712	-11.7096
ENSG00000166965.12	0.00162163	0.0716363	1.15354	0.248696	0.987712	-11.7104
ENSG00000102710.19	-3.30633e-05	0.00113801	-1.15283	0.248988	0.987712	-11.7113
ENSG00000178971.13	-0.000301172	0.0200336	-1.1523	0.249207	0.987712	-11.7119
ENSG00000157106.16	-6.40454e-05	0.00120176	-1.15224	0.249232	0.987712	-11.7119
ENSG00000166260.10	-1.80538e-05	0.000398189	-1.15199	0.249335	0.987712	-11.7122
ENSG00000226180.3	-0.000711922	0.0252043	-1.15171	0.249449	0.987712	-11.7125
ENSG00000197323.11	0.000244671	0.0100362	1.15139	0.249581	0.987712	-11.7129
ENSG00000119414.11	-1.20889e-05	0.000316053	-1.15104	0.249723	0.987712	-11.7133
ENSG00000164032.11	3.8321e-05	0.00105263	1.15086	0.249799	0.987712	-11.7135
ENSG00000255837.1	-0.00117557	0.0697576	-1.15082	0.249814	0.987712	-11.7136
ENSG00000153107.11	-1.48839e-05	0.000511205	-1.15029	0.250032	0.987712	-11.7142
ENSG00000273295.1	0.0068387	0.466819	1.15009	0.250115	0.987712	-11.7144
ENSG00000090263.15	-1.34484e-05	0.000372644	-1.14981	0.250233	0.987712	-11.7147
ENSG00000087589.16	-3.21464e-05	0.00157584	-1.14963	0.250307	0.987712	-11.7149
ENSG00000131042.14	9.14662e-05	0.00325189	1.14953	0.250345	0.987712	-11.7151
ENSG00000197256.10	4.45296e-05	0.00157549	1.14948	0.250367	0.987712	-11.7151
ENSG00000109084.13	0.000205231	0.0068468	1.14942	0.250393	0.987712	-11.7152
ENSG00000170917.13	0.000295524	0.00885746	1.14938	0.250408	0.987712	-11.7152
ENSG00000197312.11	-1.36002e-05	0.000489812	-1.1491	0.250525	0.987712	-11.7156
ENSG00000164244.20	-3.57602e-05	0.00111058	-1.14882	0.25064	0.987712	-11.7159
ENSG00000078237.6	-0.000438987	0.0151584	-1.14858	0.25074	0.987712	-11.7162
ENSG00000174123.10	-0.000138176	0.00451004	-1.14851	0.250766	0.987712	-11.7162
ENSG00000100284.20	0.000387057	0.0106878	1.14832	0.250847	0.987712	-11.7165
ENSG00000054523.17	1.53083e-05	0.000448492	1.14824	0.250877	0.987712	-11.7165
ENSG00000180957.17	0.000191878	0.00556085	1.14799	0.250984	0.987712	-11.7168
ENSG00000257365.7	-0.000375328	0.0093777	-1.14732	0.251259	0.987712	-11.7176
ENSG00000188897.8	0.0011627	0.0563868	1.14727	0.251277	0.987712	-11.7176
ENSG00000070061.14	4.68151e-05	0.00126672	1.14655	0.251579	0.987712	-11.7185
ENSG00000126467.10	-7.42618e-05	0.00328316	-1.14639	0.251642	0.987712	-11.7187
ENSG00000134490.13	0.00070961	0.0194242	1.14548	0.25202	0.987712	-11.7197
ENSG00000149201.9	0.000200826	0.00651709	1.1451	0.252179	0.987712	-11.7201
ENSG00000173578.7	0.00146663	0.0990794	1.1449	0.252258	0.987712	-11.7204
ENSG00000214293.8	1.66065e-06	5.17788e-05	1.1447	0.252342	0.987712	-11.7206
ENSG00000113141.17	-8.35787e-06	0.000514722	-1.14446	0.252444	0.987712	-11.7209
ENSG00000171522.5	2.62525e-05	0.00161915	1.14442	0.252457	0.987712	-11.7209
ENSG00000107672.14	-2.89015e-05	0.00421913	-1.14325	0.252944	0.987712	-11.7223
ENSG00000141698.16	0.000604951	0.0406111	1.14325	0.252946	0.987712	-11.7223
ENSG00000166664.13	0.00222351	0.163894	1.14221	0.253376	0.987712	-11.7234
ENSG00000122386.10	-0.0155219	0.615734	-1.14132	0.253744	0.987712	-11.7245
ENSG00000125447.16	-2.74711e-06	7.99314e-05	-1.14116	0.253812	0.987712	-11.7246
ENSG00000100075.9	0.000301564	0.0165329	1.1409	0.253922	0.987712	-11.7249
ENSG00000128928.8	-6.73461e-05	0.00302476	-1.14086	0.253939	0.987712	-11.725
ENSG00000173890.16	0.00335216	0.10035	1.14054	0.25407	0.987712	-11.7253
ENSG00000176340.3	7.21858e-07	0.000793953	1.1401	0.254253	0.987712	-11.7258
ENSG00000163382.11	0.000157283	0.00462072	1.13976	0.254397	0.987712	-11.7262
ENSG00000198951.11	2.60701e-05	0.00144496	1.13971	0.254417	0.987712	-11.7263
ENSG00000043462.11	0.000232237	0.006523	1.13964	0.254447	0.987712	-11.7264
ENSG00000122971.8	6.82037e-07	1.2301e-05	1.13951	0.254499	0.987712	-11.7265
ENSG00000104626.14	0.000138046	0.00777987	1.13944	0.254528	0.987712	-11.7266
ENSG00000161955.16	5.28337e-05	0.0024698	1.13928	0.254594	0.987712	-11.7268
ENSG00000158062.20	0.000312708	0.0100101	1.13921	0.254625	0.987712	-11.7269
ENSG00000241484.9	0.000280956	0.00779535	1.13861	0.254873	0.987712	-11.7275
ENSG00000256576.2	-0.00128918	0.116189	-1.13843	0.254948	0.987712	-11.7277
ENSG00000180370.10	1.27525e-05	0.000362843	1.13811	0.255084	0.987712	-11.7281
ENSG00000071462.11	-4.23667e-06	0.000116196	-1.13773	0.255242	0.987712	-11.7285
ENSG00000214029.4	1.30355e-05	0.000697508	1.13749	0.255341	0.987712	-11.7288
ENSG00000166704.11	-3.39725e-05	0.000987941	-1.13748	0.255347	0.987712	-11.7288
ENSG00000168488.18	6.85778e-05	0.00164204	1.1371	0.255506	0.987712	-11.7293
ENSG00000008838.19	0.000200177	0.00961114	1.13687	0.255602	0.987712	-11.7295
ENSG00000188612.11	2.10661e-05	0.000824424	1.13679	0.255636	0.987712	-11.7296
ENSG00000197951.8	0.000170827	0.00754348	1.13655	0.255736	0.987712	-11.7299
ENSG00000137876.9	-3.06957e-05	0.00129911	-1.13611	0.25592	0.987712	-11.7304
ENSG00000083937.8	-2.62689e-05	0.000884023	-1.13535	0.256237	0.987712	-11.7313
ENSG00000168291.12	-0.000137417	0.00940498	-1.13497	0.256397	0.987712	-11.7317
ENSG00000169019.10	1.15837e-05	0.000305895	1.13496	0.2564	0.987712	-11.7317
ENSG00000143502.14	-0.000740883	0.0411	-1.13463	0.256538	0.987712	-11.7321
ENSG00000100319.12	-6.83579e-05	0.00211263	-1.13458	0.25656	0.987712	-11.7321
ENSG00000178078.11	-0.000169754	0.00669037	-1.13449	0.256598	0.987712	-11.7322
ENSG00000257218.5	-0.000582563	0.019016	-1.13445	0.256615	0.987712	-11.7323
ENSG00000128242.12	0.000199296	0.0204258	1.13437	0.256649	0.987712	-11.7324
ENSG00000160191.17	-0.00233636	0.222058	-1.13421	0.256715	0.987712	-11.7325
ENSG00000185651.14	0.000485522	0.0216631	1.1339	0.256844	0.987712	-11.7329
ENSG00000146063.19	0.000334944	0.0104815	1.13384	0.25687	0.987712	-11.733
ENSG00000153767.9	1.6806e-05	0.000606521	1.13196	0.25766	0.988889	-11.7351
ENSG00000172785.18	-0.000183072	0.00547981	-1.13177	0.257742	0.988889	-11.7353
ENSG00000012660.13	1.77996e-05	0.00074952	1.13163	0.2578	0.988889	-11.7355
ENSG00000266709.1	0.000782214	0.0546099	1.13132	0.25793	0.988889	-11.7358
ENSG00000131591.17	-0.000177264	0.00386134	-1.13104	0.258049	0.988889	-11.7361
ENSG00000184293.7	-0.000958675	0.0319653	-1.13069	0.258195	0.988889	-11.7365
ENSG00000188542.9	0.00272017	0.183207	1.12998	0.258493	0.988889	-11.7373
ENSG00000173327.7	-0.000118785	0.00327521	-1.12991	0.258523	0.988889	-11.7374
ENSG00000161905.12	-0.000491234	0.0237681	-1.12962	0.258645	0.988889	-11.7377
ENSG00000187624.8	0.0156562	0.412977	1.12915	0.258843	0.988889	-11.7383
ENSG00000064545.14	-1.88542e-06	4.73125e-05	-1.12874	0.259018	0.988889	-11.7387
ENSG00000110274.15	-0.000988936	0.0890677	-1.12847	0.25913	0.988889	-11.739
ENSG00000115234.10	-2.60246e-05	0.000908862	-1.12705	0.25973	0.988889	-11.7406
ENSG00000111077.17	0.000149085	0.00697054	1.12665	0.259899	0.988889	-11.7411
ENSG00000128268.11	8.98532e-07	1.68811e-05	1.1258	0.260258	0.988889	-11.742
ENSG00000114013.15	-0.000303965	0.0151201	-1.12436	0.260868	0.988889	-11.7437
ENSG00000110446.10	-0.000230127	0.0120738	-1.12428	0.260902	0.988889	-11.7438
ENSG00000153048.10	-0.00103061	0.0421582	-1.12315	0.261381	0.988889	-11.745
ENSG00000165915.13	0.000177179	0.00773009	1.12292	0.261482	0.988889	-11.7453
ENSG00000238201.1	1.71153e-05	0.000686348	1.12244	0.261685	0.988889	-11.7458
ENSG00000263264.1	-8.95595e-05	0.00277081	-1.12204	0.261853	0.988889	-11.7463
ENSG00000128487.16	0.00124553	0.0842326	1.12198	0.261882	0.988889	-11.7464
ENSG00000119977.20	-0.000456595	0.0129861	-1.12192	0.261905	0.988889	-11.7464
ENSG00000064547.13	-0.000776391	0.0424796	-1.12187	0.261925	0.988889	-11.7465
ENSG00000224397.5	-0.00011561	0.00405021	-1.12159	0.262046	0.988889	-11.7468
ENSG00000104866.10	-0.000101833	0.00489328	-1.12145	0.262104	0.988889	-11.7469
ENSG00000164062.12	-5.21082e-05	0.00412764	-1.12099	0.2623	0.988889	-11.7475
ENSG00000178952.10	0.00271251	0.0546857	1.12049	0.262515	0.988889	-11.748
ENSG00000125863.18	-0.00017065	0.00310823	-1.12	0.262721	0.988889	-11.7486
ENSG00000158966.13	0.00017899	0.0150231	1.11958	0.262903	0.988889	-11.749
ENSG00000120899.17	0.000182015	0.00487417	1.11948	0.262943	0.988889	-11.7491
ENSG00000176463.13	-4.22928e-05	0.00125464	-1.11941	0.262976	0.988889	-11.7492
ENSG00000133706.17	0.000173316	0.00447815	1.11939	0.262983	0.988889	-11.7492
ENSG00000063438.16	0.00112539	0.0349376	1.11914	0.26309	0.988889	-11.7495
ENSG00000273355.1	-0.00157353	0.150473	-1.11862	0.263311	0.988889	-11.7501
ENSG00000237651.6	-0.00210914	0.0888151	-1.11767	0.263718	0.988889	-11.7512
ENSG00000137869.14	-2.45662e-05	0.000729224	-1.11724	0.263902	0.988889	-11.7517
ENSG00000138780.14	-6.18279e-05	0.000964426	-1.11683	0.264074	0.988889	-11.7521
ENSG00000140564.11	-0.000108754	0.00432329	-1.11643	0.264247	0.988889	-11.7526
ENSG00000183891.5	0.00120166	0.0277597	1.11635	0.264281	0.988889	-11.7526
ENSG00000169231.13	-0.000147867	0.0127881	-1.11602	0.264421	0.988889	-11.753
ENSG00000198919.12	4.34839e-05	0.00419083	1.11583	0.264502	0.988889	-11.7532
ENSG00000111850.10	-0.000450127	0.0170392	-1.11551	0.264642	0.988889	-11.7536
ENSG00000143420.18	-4.52771e-05	0.00163949	-1.11525	0.264753	0.988889	-11.7539
ENSG00000140319.10	-0.000170418	0.00550327	-1.11507	0.264828	0.988889	-11.7541
ENSG00000141293.15	1.09518e-05	0.000754885	1.11474	0.264969	0.988889	-11.7544
ENSG00000136381.12	-0.000322809	0.00560875	-1.11403	0.265274	0.988889	-11.7552
ENSG00000251301.6	-0.00432874	0.19118	-1.11393	0.265319	0.988889	-11.7553
ENSG00000154229.11	0.0010935	0.0820228	1.11342	0.265536	0.988889	-11.7559
ENSG00000100296.13	-0.000127509	0.00463173	-1.11337	0.26556	0.988889	-11.756
ENSG00000135862.5	0.00348152	0.191631	1.11329	0.265591	0.988889	-11.7561
ENSG00000130305.16	-3.46048e-05	0.0010349	-1.11315	0.265653	0.988889	-11.7562
ENSG00000127580.15	-0.00181466	0.110911	-1.11251	0.265929	0.988889	-11.7569
ENSG00000142396.10	-0.000164088	0.00460416	-1.11173	0.266264	0.988889	-11.7578
ENSG00000262663.1	0.000447733	0.0150957	1.11172	0.266267	0.988889	-11.7578
ENSG00000070190.12	-0.000457663	0.0187099	-1.11145	0.266384	0.988889	-11.7581
ENSG00000275023.4	5.1526e-05	0.00372483	1.11124	0.266473	0.988889	-11.7583
ENSG00000086548.8	3.35347e-05	0.00112938	1.11104	0.266559	0.988889	-11.7586
ENSG00000174469.19	0.00462324	0.29324	1.1108	0.266665	0.988889	-11.7588
ENSG00000067208.14	2.10082e-05	0.000721366	1.11076	0.266681	0.988889	-11.7589
ENSG00000112699.10	-3.17341e-05	0.00103338	-1.11057	0.266763	0.988889	-11.7591
ENSG00000277587.1	-2.80623e-05	0.00219395	-1.11056	0.266766	0.988889	-11.7591
ENSG00000154814.13	-0.000162213	0.00586203	-1.11018	0.266929	0.988889	-11.7595
ENSG00000225528.3	-0.000221293	0.00400888	-1.10995	0.267031	0.988889	-11.7598
ENSG00000113734.17	-6.9808e-05	0.00424897	-1.1099	0.26705	0.988889	-11.7598
ENSG00000141013.16	9.26732e-05	0.00473834	1.10969	0.267142	0.988889	-11.7601
ENSG00000108599.14	0.00192055	0.0326222	1.10911	0.26739	0.988889	-11.7607
ENSG00000197208.5	-4.27649e-06	0.000137302	-1.10909	0.267401	0.988889	-11.7607
ENSG00000164615.4	0.000535567	0.0182085	1.10898	0.267448	0.988889	-11.7608
ENSG00000196923.13	-0.000130632	0.00560394	-1.10894	0.267467	0.988889	-11.7609
ENSG00000072062.13	3.33706e-05	0.000887238	1.1089	0.267484	0.988889	-11.7609
ENSG00000164403.14	0.00500233	0.129772	1.10875	0.267547	0.988889	-11.7611
ENSG00000167981.5	-9.58648e-05	0.00276928	-1.10872	0.267559	0.988889	-11.7611
ENSG00000108107.14	0.000114372	0.00234578	1.10835	0.267719	0.988889	-11.7615
ENSG00000136098.16	4.26973e-05	0.00266872	1.10818	0.267795	0.988889	-11.7617
ENSG00000050767.15	0.00226813	0.106017	1.10771	0.267997	0.988889	-11.7623
ENSG00000109814.11	-0.00109161	0.0811183	-1.10708	0.268266	0.988889	-11.7629
ENSG00000170540.14	-0.000107327	0.00942226	-1.10679	0.268392	0.988889	-11.7633
ENSG00000168827.14	0.00021205	0.00521094	1.10667	0.268447	0.988889	-11.7634
ENSG00000249396.1	-5.27868e-05	0.00137767	-1.10626	0.268624	0.988889	-11.7639
ENSG00000259820.1	5.89268e-06	0.00012249	1.10604	0.268718	0.988889	-11.7641
ENSG00000204084.12	0.00332034	0.0947457	1.1056	0.268908	0.988889	-11.7646
ENSG00000081791.8	0.000138931	0.00278676	1.1056	0.268909	0.988889	-11.7646
ENSG00000179914.4	-9.06314e-05	0.00362254	-1.10474	0.26928	0.988889	-11.7655
ENSG00000101294.16	1.13919e-05	0.000489425	1.10435	0.26945	0.988889	-11.766
ENSG00000166750.9	0.00108611	0.0405799	1.10428	0.269483	0.988889	-11.7661
ENSG00000161526.14	0.000105638	0.00475006	1.10411	0.269556	0.988889	-11.7662
ENSG00000027075.14	1.4225e-05	0.00050479	1.10334	0.269888	0.988889	-11.7671
ENSG00000176083.17	-0.00120587	0.0825967	-1.1032	0.269951	0.988889	-11.7672
ENSG00000153774.8	-0.00195367	0.0965142	-1.10318	0.269958	0.988889	-11.7673
ENSG00000138678.10	-0.000315383	0.0098642	-1.10258	0.270218	0.988889	-11.7679
ENSG00000198873.11	0.000247732	0.00530227	1.10257	0.270224	0.988889	-11.7679
ENSG00000248810.1	-0.0107745	0.442515	-1.1022	0.270385	0.988889	-11.7683
ENSG00000276728.1	-0.000386783	0.0271112	-1.10219	0.270388	0.988889	-11.7684
ENSG00000198832.10	3.68947e-05	0.00294139	1.10192	0.270506	0.988889	-11.7687
ENSG00000164002.11	-0.000203622	0.00668076	-1.10178	0.270565	0.988889	-11.7688
ENSG00000131626.16	0.000600412	0.0285773	1.10135	0.270753	0.988889	-11.7693
ENSG00000198937.8	0.000115951	0.00444187	1.10115	0.270838	0.988889	-11.7695
ENSG00000174600.13	-0.000248952	0.00851057	-1.10112	0.270852	0.988889	-11.7695
ENSG00000259956.1	1.56179e-05	0.00048178	1.10096	0.270921	0.988889	-11.7697
ENSG00000186854.10	-5.96962e-06	0.000113002	-1.1009	0.270949	0.988889	-11.7698
ENSG00000116205.12	-2.04118e-05	0.000654474	-1.10052	0.271115	0.988996	-11.7702
ENSG00000078403.16	-2.94521e-05	0.000825842	-1.09998	0.271351	0.989101	-11.7708
ENSG00000225873.3	5.47378e-05	0.00327471	1.09892	0.271813	0.989101	-11.772
ENSG00000241878.11	-0.000126609	0.00337682	-1.09885	0.271842	0.989101	-11.772
ENSG00000131507.10	0.000110012	0.00689578	1.09854	0.271978	0.989101	-11.7724
ENSG00000135999.11	-2.9525e-05	0.000791697	-1.09843	0.272026	0.989101	-11.7725
ENSG00000198837.9	2.80552e-06	0.000161087	1.09839	0.272042	0.989101	-11.7725
ENSG00000108839.11	-0.00027591	0.00687239	-1.09826	0.272098	0.989101	-11.7727
ENSG00000135124.14	0.00275929	0.0706874	1.09731	0.272517	0.98912	-11.7737
ENSG00000246067.7	0.00137187	0.0401426	1.09714	0.272588	0.98912	-11.7739
ENSG00000184110.14	6.03159e-05	0.00119494	1.09644	0.272896	0.98912	-11.7747
[truncated: 5,254 more rows]
